# Supplementary material for: Direct identification of a mutation in OsSh1 causing non-shattering in a rice (Oryza sativa L.) mutant cultivar using whole-genome resequencing
Source: Sci Rep. 2020 Sep 10;10:14936. doi: 10.1038/s41598-020-71972-1 (PMC7483440; doi:10.1038/s41598-020-71972-1)
Supplement: Supplementary file 2 — Supplementary Table S1. [file 41598_2020_71972_MOESM2_ESM.xlsx]

## Sheet: for npb_SV
	Supplementary Table S1. Summary of Illumina sequencing data.
	Sample	Sequencing platform	Read length (bp)	Raw reads	Clean reads	Mapped reads	Mapped ratio (%)	Average coverage
	Moretsu	HiSeq X Ten	2×150	78252480	67173080	56262483	83.7575	20.22
	Minamiyutaka	HiSeq X Ten	2×150	79176520	67079224	56361376	84.0221	20.24
