# Supplementary material for: Direct identification of a mutation in OsSh1 causing non-shattering in a rice (Oryza sativa L.) mutant cultivar using whole-genome resequencing
Source: Sci Rep. 2020 Sep 10;10:14936. doi: 10.1038/s41598-020-71972-1 (PMC7483440; doi:10.1038/s41598-020-71972-1)
Supplement: Supplementary file 3 — Supplementary Table S2. [file 41598_2020_71972_MOESM3_ESM.xlsx]

## Sheet: oonari_GATK2_filter_pass (2)
Supplementary Table S2. Mutations identified in 'Minamiyutaka'
Mutation ID	Mutation type	CHROM	POS	REF	ALT	Annotation	Annotation_Impact	Gene_ID
						Annotation	Annotation_Impact	Gene_Name
MN1	SNP	chr01	377450	A	G	intron_variant	MODIFIER	OS01G0106900
MN2	SNP	chr01	2847655	A	T	missense_variant	MODERATE	OS01G0152950
MN3	SNP	chr01	11160810	A	G	intergenic_region	MODIFIER	-
MN4	SNP	chr01	25530996	C	T	intron_variant	MODIFIER	OS01G0636700
MN5	SNP	chr01	38205359	A	G	intergenic_region	MODIFIER	-
MN6	SNP	chr02	6485011	A	G	downstream_gene_variant	MODIFIER	OS02G0215801
MN7	SNP	chr02	6652968	A	G	intergenic_region	MODIFIER	-
MN8	INS	chr02	12124396	T	TGTATC	intergenic_region	MODIFIER	-
MN9	SNP	chr02	12706281	C	A	downstream_gene_variant	MODIFIER	EPlOSAG00000020869
MN10	DEL	chr02	13000882	GT	G	intergenic_region	MODIFIER	-
MN11	SNP	chr02	19757624	C	A	upstream_gene_variant	MODIFIER	EPlOSAG00000039068
MN12	DEL	chr02	19979250	TCCAAG	T	intergenic_region	MODIFIER	-
MN13	INS	chr02	23270875	A	AT	intron_variant	MODIFIER	OS02G0598300
MN14	SNP	chr03	1248227	T	C	intergenic_region	MODIFIER	-
MN15	SNP	chr03	14834872	C	T	upstream_gene_variant	MODIFIER	EPlOSAG00000046381
MN16	SNP	chr03	21578655	G	A	intergenic_region	MODIFIER	-
MN17	SNP	chr03	21909444	T	C	upstream_gene_variant	MODIFIER	OS03G0591300
MN18	SNP	chr03	23477278	C	T	upstream_gene_variant	MODIFIER	EPlOSAG00000023285
MN19	DEL	chr03	25202737	ACATTTTCCTCAGG	A	frameshift_variant&splice_acceptor_variant&splice_region_variant&intron_variant	HIGH	OS03G0650000
MN20	SNP	chr04	1231245	T	C	intergenic_region	MODIFIER	-
MN21	SNP	chr04	9439464	G	T	intergenic_region	MODIFIER	-
MN22	SNP	chr04	10601799	G	A	intergenic_region	MODIFIER	-
MN23	SNP	chr04	28429379	A	T	intron_variant	MODIFIER	OS04G0566500
MN24	SNP	chr04	31956877	C	A	downstream_gene_variant	MODIFIER	OS04G0627900
MN25	SNP	chr04	34391691	C	T	intergenic_region	MODIFIER
MN26	DEL	chr05	71039	CT	C	downstream_gene_variant	MODIFIER	OS05G0100800
MN27	SNP	chr05	8023999	T	A	intergenic_region	MODIFIER	-
MN28	SNP	chr05	9394120	G	A	intergenic_region	MODIFIER	-
MN29	SNP	chr05	12563147	G	A	intergenic_region	MODIFIER	-
MN30	DEL	chr05	23886628	AC	A	upstream_gene_variant	MODIFIER	OS05G0485800
MN31	SNP	chr05	25659208	C	T	downstream_gene_variant	MODIFIER	EPlOSAG00000049406
MN32	INS	chr05	29749551	C	CTTA	upstream_gene_variant	MODIFIER	OS05G0597000
MN33	DEL	chr06	3240458	CA	C	downstream_gene_variant	MODIFIER	EPlOSAG00000018259
MN34	SNP	chr06	8227992	G	A	intergenic_region	MODIFIER	-
MN35	SNP	chr06	14211708	G	A	downstream_gene_variant	MODIFIER	OS06G0350600
MN36	SNP	chr06	17669260	C	T	intergenic_region	MODIFIER	-
MN37	SNP	chr06	20812869	T	C	synonymous_variant	LOW	OS06G0549633
MN38	SNP	chr06	29479260	G	A	synonymous_variant	LOW	OS06G0700700
MN39	SNP	chr07	4988927	T	C	upstream_gene_variant	MODIFIER	EPlOSAG00000029747
MN40	SNP	chr07	7926868	G	T	non_coding_exon_variant	MODIFIER	EPlOSAG00000047420
MN41	SNP	chr07	19591080	C	T	intergenic_region	MODIFIER	-
MN42	SNP	chr07	21847980	C	T	synonymous_variant	LOW	OS07G0550500
MN43	SNP	chr07	23212682	C	T	upstream_gene_variant	MODIFIER	OS07G0574200
MN44	INS	chr07	26267327	C	CT	upstream_gene_variant	MODIFIER	EPlOSAG00000038211
MN45	SNP	chr07	29120464	T	C	intergenic_region	MODIFIER	-
MN46	SNP	chr08	1698210	C	T	intergenic_region	MODIFIER	-
MN47	DEL	chr08	1698214	CCAAGAGTAACAAG	C	intergenic_region	MODIFIER	-
MN48	SNP	chr08	11319783	T	A	upstream_gene_variant	MODIFIER	EPlOSAG00000046913
MN49	SNP	chr08	12698515	A	T	intergenic_region	MODIFIER	-
MN50	SNP	chr08	14012787	T	C	intergenic_region	MODIFIER	-
MN51	SNP	chr08	19648739	G	A	missense_variant	MODERATE	OS08G0410500
MN52	SNP	chr08	21602413	G	T	intergenic_region	MODIFIER	-
MN53	SNP	chr08	21602414	G	T	intergenic_region	MODIFIER	-
MN54	SNP	chr08	26973355	T	A	upstream_gene_variant	MODIFIER	EPlOSAG00000017473
MN55	SNP	chr09	9067703	G	A	intergenic_region	MODIFIER	-
MN56	SNP	chr09	16215106	T	A	intergenic_region	MODIFIER	-
MN57	SNP	chr09	17084773	C	T	upstream_gene_variant	MODIFIER	EPlOSAG00000029717
MN58	SNP	chr09	18974345	C	T	upstream_gene_variant	MODIFIER	EPlOSAG00000026729
MN59	SNP	chr10	776879	C	T	upstream_gene_variant	MODIFIER	OS10G0110800
MN60	SNP	chr10	776889	T	C	upstream_gene_variant	MODIFIER	OS10G0110800
MN61	SNP	chr10	2308834	G	T	intergenic_region	MODIFIER	-
MN62	SNP	chr10	6330281	C	T	intergenic_region	MODIFIER	-
MN63	SNP	chr10	12116546	T	G	upstream_gene_variant	MODIFIER	OS10G0378400
MN64	SNP	chr11	933103	C	G	5_prime_UTR_variant	MODIFIER	OS11G0121000
MN65	SNP	chr11	1546176	A	G	synonymous_variant	LOW	OS11G0133500
MN66	SNP	chr11	6190498	A	G	downstream_gene_variant	MODIFIER	OS11G0218678
MN67	SNP	chr11	11951789	G	C	intergenic_region	MODIFIER	-
MN68	SNP	chr11	15739474	C	T	intergenic_region	MODIFIER	-
MN69	SNP	chr11	15939779	C	T	intergenic_region	MODIFIER	-
MN70	INS	chr12	2007728	A	AT	downstream_gene_variant	MODIFIER	EPlOSAG00000048827
MN71	SNP	chr12	15338225	C	T	intron_variant	MODIFIER	OS12G0448900
MN72	SNP	chr12	23828801	G	A	intron_variant	MODIFIER	OS12G0576900
MN73	SNP	chr12	24327317	T	A	upstream_gene_variant	MODIFIER	EPlOSAG00000043653
MN74	SNP	chr12	25062313	G	A	upstream_gene_variant	MODIFIER	EPlOSAG00000034223
	CHROM: Chromosome
	POS: Position
	REF: Reference sequence
	ALT: Alternative sequence
	SNP: Single nucleotide polymorphsim
	DEL: Deletion
	INS: Insertion
