# Supplementary material for: Direct identification of a mutation in OsSh1 causing non-shattering in a rice (Oryza sativa L.) mutant cultivar using whole-genome resequencing
Source: Sci Rep. 2020 Sep 10;10:14936. doi: 10.1038/s41598-020-71972-1 (PMC7483440; doi:10.1038/s41598-020-71972-1)
Supplement: Supplementary file 4 — Supplementary Table S3. [file 41598_2020_71972_MOESM4_ESM.xlsx]

## Sheet: Sheet1
Supplementary Table S3. Mutations detected in regenerated plants (T0)
sgRNA	#Regenerated plants	Zygosity	Target sequence	Genotype
OsSh1-exon1(Nsp1)	-		CCGGAGCATGTGTGCTACGTGCA	WT
	18-19-3a	Hetero	CCGGAGTCATGTGTGCTACGTGCA	+1
			CCGGAGACATGTGTGCTACGTGCA	+1
	18-19-4b	Hetero	CCGGAGTCATGTGTGCTACGTGCA	+1
			CCGGA− − − − GTGTGCTACGTGCA	-4
	18-19-12a	Hetero	CCGGAGGCATGTGTGCTACGTGCA	+1
			CCGGAG− − − − − GTGCTACGTGCA	-5
	18-19-12b	Hetero	CCGGAGCCATGTGTGCTACGTGCA	+1
			CCGGAG− − − − − − − −GCTACGTGCA	-7
	18-19-13b	Homo	CCGGAGTCATGTGTGCTACGTGCA	+1
			CCGGAGTCATGTGTGCTACGTGCA	+1
	18-19-25b	Hetero	− − − − − − − − − −−TGTGCTACGTGCA	-12
			− − − − − − − − −TGTGTGCTACGTGCA	-19
	18-25-15b	Hetero	CCGGAG − ATGTGTGCTACGTGCA	-1
			CCGGAGTCATGTGTGCTACGTGCA	+1
	18-25-18a	Hetero	CCGGA − − ATGTGTGCTACGTGCA	-2
			CCGG − GC − TGTGTGCTACGTGCA	-2
OsSh1-exon2 (Msc1)	-		CCGTTGTGGCCATTGCACTAGCC	WT
	18-20-19a	Hetero	CCGTTGTTGGCCATTGCACTAGCC	+1
			CCGTTG − GGCCATTGCACTAGCC	-1
	18-20-21b	Homo	CCGTTGTTGGCCATTGCACTAGCC	-1
			CCGTTGTTGGCCATTGCACTAGCC	-1
	18-20-29a	Hetero	− − − − − − − − − − −CATTGCACTAGCC	-30
			CCGTTG − −GCCATTGCACTAGCC	-2
	18-20-30a	Hetero	CCGTTGTTGGCCATTGCACTAGCC	+1
			− − − − − − − − − − − CCATTGCACTAGCC	-14
	18-20-31c	Hetero	CCGTTGTTGGCCATTGCACTAGCC	+1
			CCGTTGT− − − − − − − − − − − − − − − − − −	-26
	18-26-14a	Homo	CCGTTG − TGCCATTGCACTAGCC	-1
			CCGTTG − TGCCATTGCACTAGCC	-1
	18-26-17a	Hetero	CCGTTGTTGGCCATTGCACTAGCC	+1
			− − − − − − − − − CATTGCACTAGCC	-26
	18-29-4a	Hetero	CCGTTGT − GCCATTGCACTAGCC	-1
			CCGTTGT − − − −TTGCACTAGCC	-5
	18-29-10b	Hetero	CCGT--TGGCCATTGCACTAGCC	-2
			− − − − − − −ATTGCACTAGCC	-13
	18-29-38a	Hetero	CCGTTGTTGGCCATTGCACTAGCC	+1
			− − − − − − − − − − ATTGCACTAGCC	-13
Number of " − " doesn't correspond to the deletion size
The PAM motif (NGG) is shown in blue, and sequence variant is shown in red.
