# Supplementary material for: Direct identification of a mutation in OsSh1 causing non-shattering in a rice (Oryza sativa L.) mutant cultivar using whole-genome resequencing
Source: Sci Rep. 2020 Sep 10;10:14936. doi: 10.1038/s41598-020-71972-1 (PMC7483440; doi:10.1038/s41598-020-71972-1)
Supplement: Supplementary file 5 — Supplementary Table S4. [file 41598_2020_71972_MOESM5_ESM.xlsx]

## Sheet: Supplemental Table S7
Supplementary Table S4. Accessions used in OsSH1 diversity and allele at position +70 relative to the translation start site of exon1 in OsSh1.
ID (BioSample)	Name	Sub variety	Origin	Allele	Avr. depth of coverage*
SAMN00027380	O. rufipogon (DAL DHAN)	RUF	Bangladesh (Chakaria)	T/T	15.63
SAMN00027424	O. rufipogon (P46)	RUF	China (Hainan)	C/C	13.05
SAMN00027379	O. rufipogon (PADI PADIAN)	RUF	Indonesia (Kromat Watu)	C/C	15.42
SAMN00027426	O. rufipogon (VOC4)	RUF	Nepal	T/C	14.72
SAMD00016753	O. rufipogon (W0106)	RUF	India	C/C	9.63
SAMD00004173	O. rufipogon (W0120)	RUF	India	C/C	29.06
SAMEA104459802	O. rufipogon (W0123-1)	RUF	India	C/C	41.54
SAMEA104469252	O. rufipogon (W0141)	RUF	India	T/T	69.88
SAMEA104469253	O. rufipogon (W0170)	RUF	Thailand	C/C	70.86
SAMD00004178	O. rufipogon (W0180)	RUF	Thailand	C/C	25.97
SAMD00004175	O. rufipogon (W0593)	RUF	Malaya	C/C	29.69
SAMD00004172	O. rufipogon (W0630)	RUF	Burma	C/C	33.62
SAMD00004177	O. rufipogon (W1230)	RUF	Dutch New Guinea	C/C	28.93
SAMD00004176	O. rufipogon (W1236)	RUF	Australian New Guinea	T/T	29.96
SAMN03273454	O. rufipogon (W1543)	RUF	Unknown	C/C	22.87
SAMEA104469254	O. rufipogon (W1687)	RUF	India	C/C	57.75
SAMEA104469255	O. rufipogon (W1698)	RUF	Thailand	C/C	56.41
SAMD00004174	O. rufipogon (W1715)	RUF	China	T/T	23.48
SAMEA104469256	O. rufipogon (W1739)	RUF	India	C/C	91.69
SAMEA104469257	O. rufipogon (W1754)	RUF	India	C/C	93.74
SAMEA104469258	O. rufipogon (W1777)	RUF	India	T/T	81.49
SAMN02375083	O. rufipogon (W1807)	RUF	Sri Lanka	T/T	18.96
SAMN02375089	O. rufipogon (W1886)	RUF	Thailand	C/C	20.37
SAMD00016754	O. rufipogon (W1921)	RUF	Thailand	C/C	8.89
SAMEA104469259	O. rufipogon (W1943)	RUF	China	C/C	152.52
SAMN02375090	O. rufipogon (W1965)	RUF	China	T/T	24.33
SAMN02375085	O. rufipogon (W1976)	RUF	Indonesia	C/C	22.03
SAMEA104469260	O. rufipogon (W1979)	RUF	Indonesia	C/C	62.08
SAMD00004179	O. rufipogon (W1981)	RUF	Indonesia	C/C	28.89
SAMN02375084	O. rufipogon (W2003)	RUF	India	C/C	19.75
SAMEA104469261	O. rufipogon (W2012)	RUF	India	C/C	108.27
SAMN02375086	O. rufipogon (W2057)	RUF	Bangladesh	C/C	24.75
SAMEA104459805	O. rufipogon (W3078-2)	RUF	China	C/C	89.83
SAMEA104459804	O. rufipogon (W3095-2)	RUF	China	C/C	85.6
SAMN02375081	O. rufipogon (W593)	RUF	Malaysia	C/C	32.71
SAMN02375088	O. rufipogon (W630)	RUF	Myammar	C/C	32.24
SAMN00027427	O. rufipogon (Yuan3-9)	RUF	China (Yunnan)	C/C	11.71
SAMN02821253	175-1-127	IND	Unknown	T/T	25.04
SAMN02231725	93-11	IND	China	T/T	42.55
SAMN00027406	Ai-Chiao-Hong	IND	China	T/T	15.9
SAMEA104469242	Aigansazhima	IND	China	T/T	108.37
SAMN02375091	Badari Dhan	IND	Nepal	C/C	16.79
SAMEA104469235	Bairizao-4	IND	China	T/T	21.39
SAMEA104467892	Bangbanggu	IND	China	T/T	30.42
SAMD00066624	C9285	IND	Bangladesh	T/T	16.48
SAMN02821254	Camponi	IND	Unknown	T/T	11.4
SAMN03273436	Chenghui047	IND	China	T/T	23.32
SAMN03273446	Chuannong422	IND	China	T/T	20.24
SAMN02821229	CMS08A	IND	Unknown	T/T	11.72
SAMN02821230	CMS08B	IND	Unknown	T/T	9.4
SAMN02821255	CT18685	IND	Unknown	T/T	10.06
SAMN02821256	CT19021-3-4-1V1-1	IND	Unknown	T/T	24.82
SAMN02821257	CT21375-F4-43-1	IND	Unknown	T/T	24.62
SAMN03273427	Dee geo woo gen	IND	China	T/T	23.22
SAMN02375099	Deejiaohualuo	IND	China	T/T	15.01
SAMN06620501	Digu	IND	China	T/T	22.24
SAMN02821261	Fedearroz174	IND	Latin America	T/T	8.79
SAMN03273437	Fuhui838	IND	China	T/T	20.65
SAMN00027415	Gie 57	IND	Vietnam	C/C	15.86
SAMN00027407	Guan-Yin-Tsan	IND	China	T/T	15.78
SAMN03273447	Guangchang13	IND	China	T/T	22
SAMEA104467887	Guangluai 4	IND	China	T/T	149.84
SAMN03273433	GUI630	IND	China	T/T	22.53
SAMEA104469239	Guihuanuo	IND	China	T/T	49.23
SAMN02869654	GURULEY	IND	Bhutan	T/T	114.31
SAMN03879968	Habun 1	IND	Taiwan	T/T	14.68
SAMN03273438	Hanghui570	IND	China	T/T	21.99
SAMN02401119	HR-12	IND	India	T/T	81.15
SAMEA104469232	Huakemangnuo	IND	China	T/T	112.51
SAMEA104469217	IR 2797-115-3	IND	Philippines	T/T	77.54
SAMN03273445	IR36	IND	Philippines	T/T	24.44
SAMN01121943	IR64	IND	Philippines	T/T	174.56
SAMN03273428	IR8	IND	Philippines	T/T	22.26
SAMN02821265	IRGA424	IND	Brazil	T/T	11.2
SAMN02821266	IRGA427	IND	Brazil	T/T	26.49
SAMN02869653	IRGC13793	IND	Brunel	T/T	13.11
SAMN02869650	IRGC50409	IND	Brazil	T/T	93.12
SAMN02869655	IRGC58267	IND	Afghanistan	T/T	27.46
SAMN02869651	IRGC69559	IND	Egypt	T/T	82.94
SAMN02869656	IRGC9505	IND	Iraq	T/T	93.57
SAMN00027422	JC91	IND	India	T/T	16.16
SAMN02375098	Jena 035	IND	Nepal	T/T	11.52
SAMEA104469246	Jinzhan	IND	China	T/T	44.9
SAMN02375092	Kaluheenati	IND	Sri Lanka	T/T	13.73
SAMN00027392	Leung Pratew	IND	Thailand	T/T	14.64
SAMN03273448	Luchang-3	IND	China	T/T	20.82
SAMEA104469237	Maguhongmi	IND	China	T/T	61.3
SAMN03273434	Minghui63	IND	China	T/T	21.73
SAMN03273441	Minghui86	IND	China	T/T	22.69
SAMN00027389	Miriti	IND	Bangladesh	C/C	12.68
SAMN03273449	Nante	IND	China	T/T	21.19
SAMN07767800	Nona Bokra	IND	India	T/T	15.84
SAMN02821268	Oryzica 3	IND	Unknown	T/T	12.23
SAMN02821269	Oryzica Llanos 5	IND	Unknown	T/T	11.67
SAMN02821271	Pionero2010FL	IND	Venezuela	T/T	20.83
SAMN03273426	Pitai	IND	Indonesia	T/T	22.12
SAMN00027402	Popot 165	IND	Indonesia (E.Kalimantan)	T/T	14.99
SAMN04442258	Purple puttu	IND	India	T/T	96.16
SAMN02375094	Ratul	IND	India	C/C	16.05
SAMN03751782	RP Bio-226	IND	India	T/T	24.13
SAMEA104469234	Ruanzhanjiugu	IND	China	T/T	26.66
SAMD00080141	Ruriaoba	IND	Japan	T/T	38.5
SAMN03273450	Shenglixian	IND	China	T/T	22.42
SAMN02375095	Shoni	IND	Bangladesh	C/C	13.08
SAMN03273444	Shuhui527	IND	China	T/T	20.04
SAMEA104469247	Shuihegu	IND	China	T/T	40.67
SAMEA104469241	Sizhan	IND	China	T/T	50
SAMN02375096	Surjmukhi	IND	India	C/C	16.45
SAMD00003728	Suweon258	IND	Korea	T/T	37.24
SAMEA104469220	T 480-34	IND	Cuba	T/T	74.72
SAMD00003729	Tachisugata	IND	Japan	T/T	34.04
SAMN04275184	Tadukan	IND	Philippines	T/T	93.46
SAMN02209969	Taichung Native 1	IND	Taiwan	T/T	34.44
SAMD00003725	Takanari	IND	Japan	T/T	34.33
SAMN00027421	TD2	IND	Thailand	T/T	11.15
SAMN03273451	Tetep	IND	China	T/T	23.58
SAMD00078852	Tupa 121-3	IND	Bangladesh	C/C	39.72
SAMEA104469251	W0128	IND	India	T/T	71.04
SAMN03273452	Wanlixian	IND	China	T/T	22.31
SAMEA104467890	Xiangnan-1	IND	North Korea	T/T	72.6
SAMN03273453	Zhongnong-4	IND	China	T/T	22.05
SAMD00080139	Akidawara	TEJ	Japan	T/T	33.74
SAMD00080140	Bekogonomi	TEJ	Japan	T/T	22.98
SAMEA104469231	Binxianludao	TEJ	China	T/T	50.49
SAMEA104469244	Changlijingzhan	TEJ	China	T/T	47.91
SAMEA104460755	Changmadao-3	TEJ	China	T/T	20.07
SAMN00027408	Chodongji	TEJ	South Korea	T/T	16
SAMN02821227	CL152	TEJ	Unknown	T/T	12.67
SAMN02821228	CL261	TEJ	Unknown	T/T	10.79
SAMEA104469238	Dabainuo	TEJ	China	T/T	38.42
SAMEA104467886	Daohuaxiang 2	TEJ	China	T/T	94.5
SAMN00027391	Darmali	TEJ	Nepal	T/T	11.01
SAMEA104469240	Dongying-8	TEJ	China	T/T	44.36
SAMN02821260	Fanny	TEJ	Unknown	T/T	23.08
SAMEA104467891	Fengrunhandaozi	TEJ	China	T/T	76.19
SAMD00077985	Genkitsukushi	TEJ	Japan	T/T	58.29
SAMD00010635	Gohyakumangoku	TEJ	Japan	T/T	51.13
SAMN00027388	Haginomae Mochi	TEJ	Japan	T/T	17.02
SAMD00045904	Hattansou	TEJ	Japan	T/T	8.08
SAMD00078858	Hayamasari	TEJ	Japan	T/T	52.07
SAMD00077984	Hinohikari	TEJ	Japan	T/T	53.03
SAMD00013510	Hitomebore	TEJ	Japan	T/T	34.79
SAMEA104469243	Honggu-1	TEJ	China	T/T	73.77
SAMEA104460747	Honghandao	TEJ	China	T/T	34.83
SAMEA104469245	Hongmangnuo	TEJ	China	T/T	25.15
SAMD00077980	Hoshinoyume	TEJ	Japan	T/T	55.29
SAMN02821237	IAC600	TEJ	Unknown	T/T	21.84
SAMN02375106	Iwatekko	TEJ	Japan	T/T	21.24
SAMN02821241	Jupiter	TEJ	Unknown	T/T	9.21
SAMD00019084	Kaijin	TEJ	Japan	T/T	24.86
SAMD00010636	Kameji	TEJ	Japan (Shimane)	T/T	44.2
SAMD00045942	Kinmaze	TEJ	Japan	T/T	19.41
SAMD00016906	Kitaake	TEJ	Japan	T/T	32.87
SAMEA104459806	Kongyu 131	TEJ	China	T/T	106.33
SAMEA104460751	Koshihikari	TEJ	Japan	T/T	108.81
SAMD00077986	Koshihikari SBL1	TEJ	Japan	T/T	56.45
SAMEA104469236	Lengshuizhan	TEJ	China	T/T	25.73
SAMEA104460749	Longgeng 31	TEJ	China	T/T	96.74
SAMEA104469249	Luyu132-1	TEJ	China	T/T	24.85
SAMN00027414	Mansaku	TEJ	Japan	T/T	15.66
SAMEA104469228	Milyang84	TEJ	North Korea	T/T	56
SAMN03879965	Muteka	TEJ	Taiwan	T/T	13.86
SAMN03879967	Nakabo	TEJ	Taiwan	T/T	13.12
SAMEA104469250	Nipponbare	TEJ	Japan	T/T	69.47
SAMEA871359	Nongken-58	TEJ	Japan	T/T	11.57
SAMEA104469223	Nonglinnuo-144	TEJ	Japan	T/T	45.33
SAMN00027399	Norin 20	TEJ	Japan	T/T	14.88
SAMD00010634	Norin8	TEJ	Japan	T/T	63.63
SAMD00009825	Omachi	TEJ	Japan (Okayama)	T/T	48.56
SAMEA104469224	Pama	TEJ	Philippines	T/T	71.66
SAMN00027395	Phudugey	TEJ	Bhutan	T/T	15.26
SAMEA104469233	Qiananshuinuo	TEJ	China	T/T	86.23
SAMN11233562	Samgwang	TEJ	Korea	T/T	68.39
SAMN02375105	Sasanishiki	TEJ	Japan	T/T	15.19
SAMN03464929	Shinriki	TEJ	Japan (Hyogo)	T/T	17.56
SAMN00027384	Ta HungKu	TEJ	China	T/T	12.41
SAMD00003726	Tachiaoba	TEJ	Japan	T/T	39.45
SAMEA104469227	Teng-870	TEJ	Japan	T/T	56.52
SAMD00077983	Tenkomori	TEJ	Japan	T/T	54.57
SAMD00077982	Tentakaku	TEJ	Japan	T/T	55.25
SAMEA104460753	Tohoku IL9	TEJ	Japan	T/T	87.96
SAMEA104459807	Wuyungeng 7	TEJ	China	T/T	62.44
SAMD00010633	Yamadanishiki	TEJ	Japan	T/T	38.77
SAMD00046040	Zengokuwase	TEJ	Japan	T/T	8.18
SAMN00027400	Arias	TRJ	Indonesia (West Java)	T/T	14.56
SAMN00027396	AZUCENA	TRJ	Philippines	T/T	15.35
SAMN07767782	Bengal	TRJ	USA	T/T	26.16
SAMN00027390	Binulawan	TRJ	Philippines	T/T	15.76
SAMN00027405	Canella DeFerro	TRJ	Brazil	T/T	17.13
SAMN02821222	CarolinaGold	TRJ	USA	T/T	23.1
SAMN02821223	CarolinaGoldSelect	TRJ	USA	T/T	37.45
SAMN02821224	Catahoula	TRJ	Unknown	T/T	14.03
SAMN02821225	CL111	TRJ	USA	T/T	11.28
SAMN02821226	CL131	TRJ	Unknown	T/T	15.48
SAMN02821231	Cocodrie	TRJ	USA	T/T	10.21
SAMN02821258	Curinga	TRJ	Unknown	T/T	12.6
SAMN00027416	Davao	TRJ	Philippines	T/T	13.15
SAMN02821233	Della2	TRJ	Unknown	T/T	14
SAMN02821234	Dixiebelle	TRJ	Unknown	T/T	34.81
SAMN00027401	Gotak Gatik	TRJ	Indonesia (C.Java)	T/T	12.76
SAMN02821236	Hidalgo	TRJ	Unknown	T/T	35.84
SAMEA104469219	IAC 25	TRJ	Brazil	T/T	69.1
SAMN02375108	Jaguary	TRJ	Brazil	T/T	13.76
SAMN00027387	Jambu	TRJ	Indonesia	T/T	12.46
SAMN02821239	Jazzman	TRJ	Unknown	T/T	8.2
SAMN02821240	Jazzman2	TRJ	Unknown	T/T	9.34
SAMD00078857	Khao Nam Jen	TRJ	Laos	T/T	48.35
SAMD00078856	Khau Mac Kho	TRJ	Vietnam	T/T	58.57
SAMN02821267	L2825-CA	TRJ	Unknown	T/T	12.44
SAMN02821243	LA2177	TRJ	Unknown	T/T	10.66
SAMD00078855	LAC 23	TRJ	Nigeria	T/T	43
SAMN00027412	Lemont	TRJ	USA	T/T	13.27
SAMN00027383	Maintmolotsy	TRJ	Madagascar	T/T	12.56
SAMN02821248	Mermentau	TRJ	Unknown	T/T	10.59
SAMEA104469221	Minanok (glut)	TRJ	Philippines	T/T	60.79
SAMD00010631	Moroberekan	TRJ	Guinea	T/T	38.72
SAMEA104467889	Mutiara	TRJ	Indonesia	T/T	92.26
SAMN00027397	NPE 844	TRJ	Pakistan	T/T	16.83
SAMN02821270	Parao	TRJ	Unknown	T/T	30.02
SAMN02375110	Rexmont	TRJ	United States	T/T	14.94
SAMN02821249	Saber	TRJ	Unknown	T/T	36.12
SAMEA104469226	Tebonnet	TRJ	USA	T/T	99.18
SAMN00027403	Trembese	TRJ	Indonesia (East Java)	T/T	12.76
SAMN02375109	Urasan 1	TRJ	Japan	T/T	14.41
SAMD00116542	WAB 56-104	TRJ	Africa	T/T	49.4
Dataset was extracted from TASUKE+ (https://tasuke-plus.dna.affrc.go.jp )
Avr. depth of coverage: average number of reads that align the whole genome

## Sheet: summary
Summary of OsSh1 alleles in cultivated rice
Group	Number of accessions			Frequency of T	Frequency of C
	T/T	C/C	T/C
O. rufipogon	7	29	1	0.202703	0.797297
Indica	77	7	0	0.916667	0.0833333
Japonica	104	0	0	1	0
