# Supplementary material for: Direct identification of a mutation in OsSh1 causing non-shattering in a rice (Oryza sativa L.) mutant cultivar using whole-genome resequencing
Source: Sci Rep. 2020 Sep 10;10:14936. doi: 10.1038/s41598-020-71972-1 (PMC7483440; doi:10.1038/s41598-020-71972-1)
Supplement: Supplementary file 6 — Supplementary Table S5. [file 41598_2020_71972_MOESM6_ESM.xlsx]

## Sheet: Sheet1 (2)
	Table S5 Levels of nucleotide variation at OsSh1 in O. rufipogon and O.sativa
	Taxon	N	S	πtot	θtot	Tajima’s D
	O. rufipogon	37	299	0.00401	0.00749	-1.75086
	O.sativa	187	86	0.00046	0.00159	-2.00642**
	N, total number of sequences; S:number of polymorphic (segregating) sites; πtot, average number of pairwise nucleotide differences per site calculated based on the total number of polymorphic sites; θtot, Watterson’s estimator of per base pair calculated based on the total number of polymorphic sites. ** : P < 0.01
