# Supplementary material for: Direct identification of a mutation in OsSh1 causing non-shattering in a rice (Oryza sativa L.) mutant cultivar using whole-genome resequencing
Source: Sci Rep. 2020 Sep 10;10:14936. doi: 10.1038/s41598-020-71972-1 (PMC7483440; doi:10.1038/s41598-020-71972-1)
Supplement: Supplementary file 7 — Supplementary Table S6. [file 41598_2020_71972_MOESM7_ESM.xlsx]

## Sheet: Table S6 Allele at position +70
Supplementary Table S6. Allele at position +70 relative to the translation start site of exon1 in OsSh1 in O. rufipogon
Accession	Original producing area	Latitude	Longitude	Allele	Ecotype
W0101	India	20.48	85.85	C/C	Or-I
W0102	India	20.48	85.85	C/C	Or-I
W0103	India	20.48	85.85	T/T	Or-I
W0106	India	20.46	85.88	C/C	Or-I
W0107	India	20.95	85.1	C/C	Or-I
W0108	India	20.46	85.88	C/C	Or-II
W0120	India	20.46	85.88	C/C	Or-II
W0121	India	20.46	85.88	T/T	Or-I
W0123	India	20.46	85.93	C/C	Or-I
W0124	India	21	85.1	C/C	Or-I
W0125	India	21	85.1	C/C	Or-III
W0126	India	21	85.1	C/C	Or-III
W0128	India	21	85.1	T/T	Or-I
W0130	India	21	85.1	C/C	Or-I
W0132	India	17.05	82.18	C/C	Or-II
W0133	India	17.05	82.18	C/C	Or-III
W0134	India	16.93	81.88	C/C	Or-III
W0135	India	16.93	81.88	C/C	Or-III
W0136	India	16.91	81.82	C/C	Or-III
W0137	India	16.91	81.82	C/C	Or-III
W0141	India	10.37	76.37	C/C	Or-III
W0143	Sri Lanka	7.21	80.2	C/C	Or-II
W0144	Sri Lanka	7.07	80.3	C/C	Or-I
W0145	Thailand	13.72	100.48	T/T	Or-II
W0147	India	20.48	85.85	C/C	Or-I
W0148	India	20.48	85.85	C/C	Or-I
W0149	India	23.48	81.1	C/C	Or-III
W0151	India	23.48	81.1	C/C	Or-I
W0152	India	22.9	88.25	C/C	Or-I
W0153	India	22.4	88.66	C/C	Or-III
W0157	India	26.59	94.19	C/C	Or-II
W0163	Thailand	18.81	98.66	C/C	Or-II
W0164	Thailand	18.81	98.66	C/C	Or-II
W0165	Thailand	18.81	98.66	C/C	Or-II
W0166	Thailand	18.81	98.66	C/C	Or-II
W0168	Thailand	15.22	102.5	C/C	Or-I
W0169	Thailand	15.87	100.99	C/C	Or-II
W0170	Thailand	15.87	100.99	C/C	Or-I
W0171	Thailand	15.87	100.99	C/C	Or-II
W0172	Thailand	15.87	100.99	C/C	Or-III
W0173	Thailand	15.87	100.99	T/T	Or-I
W0174	Thailand	18.08	103.27	C/C	Or-II
W0175	Thailand	18.08	103.27	C/C	Or-II
W0176	Thailand	18.08	103.27	T/T	Or-I
W0178	Thailand	14.33	100.53	T/T	Or-I
W0179	Thailand	17.42	102.78	T/T	Or-I
W0180	Thailand	18.77	99.97	C/C	Or-II
W0234	Thailand	18.08	103.27	C/C	Or-II
W0549	India	13	77.6	C/C	Or-III
W0573	Malaya	3.1	101.5	C/C	Or-III
W0574	Malaya	3.1	101.5	C/C	Or-I
W0576	Malaya	5.8	102.38	C/C	Or-II
W0587	Malaya	5.7	102.53	C/C	Or-II
W0589	Malaya	5.7	102.53	C/C	Or-I
W0590	Malaya	5.7	102.53	T/T	Or-I
W0593	Malaya	3.14	101.69	C/C	Or-III
W0594	Malaya	3.14	101.69	C/C	Or-II
W0596	Malaya	3.14	101.69	C/C	Or-II
W0600	Malaya	5.14	102.81	C/C	Or-II
W0605	Malaya	5.8	102.39	C/C	Or-I
W0606	Malaya	6	102.25	C/C	Or-II
W0610	Burma	16.8	96.15	T/T	Or-I
W0621	Burma	17.33	96.5	C/C	Or-III
W0623	Burma	17.55	96.62	C/C	Or-III
W0624	Burma	19.77	96.11	C/C	Or-II
W0625	Burma	19.77	96.11	C/C	Or-III
W0626	Burma	19.77	96.11	C/C	Or-I
W0627	Burma	19.77	96.11	C/C	Or-I
W0628	Burma	20.4	92.85	C/C	Or-II
W0629	Burma	20.4	92.85	C/C	Or-III
W0630	Burma	20.46	94.56	C/C	Or-I
W0631	Burma	18.82	95.22	C/C	Or-I
W0632	Burma	18.82	95.22	T/T	Or-I
W0633	Burma	18.82	95.22	C/C	Or-I
W0634	Burma	25.38	97.39	C/C	Or-II
W0635	Burma	19.77	96.11	T/T	Or-II
W0637	Burma	14.08	98.2	T/T	Or-III
W0638	Burma	14.08	98.2	T/T	Or-I
W0639	Burma	19.77	96.11	T/T	Or-I
W1080	India	27	88.4	T/T	Or-I
W1082	India	27	88.4	C/C	Or-I
W1083	India	27	88.4	C/C	Or-I
W1084	India	27	88.4	C/C	Or-I
W1086	India	27	88.4	T/T	Or-I
W1087	India	26.15	91.74	C/C	Or-II
W1090	India	26.15	91.74	T/T	Or-I
W1092	India	26.15	91.74	T/T	Or-I
W1093	India	26.15	91.74	C/C	Or-II
W1096	India	26.2	92.94	T/T	Or-II
W1102	India	26.2	92.94	C/C	Or-III
W1105	India	26.82	94.17	C/C	Or-I
W1107	India	26.82	94.17	C/C	Or-I
W1111	India	26.82	94.17	T/T	Or-I
W1112	India	26.82	94.17	T/T	Or-I
W1114	India	26.82	94.17	T/T	Or-III
W1117	India	26.82	94.17	T/T	Or-I
W1119	India	26.82	94.17	T/T	Or-III
W1121	India	26.82	94.17	C/C	Or-I
W1122	India	26.82	94.17	C/C	Or-II
W1124	India	26.59	94.2	T/T	Or-II
W1126	India	24.86	92.36	C/C	Or-II
W1142	India	20.46	85.93	C/C	Or-I
W1143	India	20.46	85.93	C/C	Or-I
W1161	Sri Lanka	6.55	80.1	C/C	Or-III
W1214	Philippines	7.86	124.86	C/C	Or-III
W1230	Dutch New Guinea	-4.63	138.93	C/C	Or-I
W1236	Australian New Guinea	-5.31	141.61	C/C	Or-II
W1238	Neth. New Guinea	-4.63	138.93	C/C	Or-III
W1244	Nepal	27.7	85.32	C/C	Or-III
W1292	Indonesia	3.29	117	T/T	Or-II
W1294	Philippines	7.86	124.86	C/C	Or-III
W1295	Cambodia	12.82	102.67	T/T	Or-I
W1532	India	20.46	85.88	C/C	Or-I
W1533	India	20.46	85.88	C/C	Or-I
W1534	India	28.64	77.23	C/C	Or-III
W1536	Sri Lanka	8.03	79.84	C/C	Or-III
W1542	Malaya	3.14	101.69	C/C	Or-III
W1546	Thailand	14.5	100.89	C/C	Or-I
W1547	Thailand	14.5	100.89	C/C	Or-I
W1550	Thailand	18.8	98.66	C/C	Or-II
W1551	Thailand	14.5	100.89	C/C	Or-I
W1552	Thailand	14.33	100.52	C/C	Or-II
W1553	Thailand	14.6	103.1	C/C	Or-II
W1554	Thailand	15.09	99.99	C/C	Or-II
W1555	Thailand	15	100	C/C	Or-II
W1556	Thailand	14.54	99.99	C/C	Or-II
W1557	Thailand	14.54	99.99	C/C	Or-II
W1558	Thailand	15.2	104.9	C/C	Or-II
W1559	Thailand	15	100	T/T	Or-I
W1560	Thailand	14.03	100.37	T/T	Or-III
W1619	Thailand	14.5	100.89	C/C	Or-I
W1666	India	26.34	89.03	T/T	Or-I
W1668	India	18.52	82.46	T/T	Or-III
W1669	India	19.08	82.45	C/C	Or-III
W1675	India	20.29	86.01	T/T	Or-I
W1676	India	20.29	86.01	C/C	Or-I
W1677	India	20.29	86.01	C/C	Or-I
W1679	India	20.29	86.01	C/C	Or-I
W1681	India	20.09	84.45	C/C	Or-I
W1683	India	20.1	84.48	C/C	Or-II
W1685	India	20.14	85.47	C/C	Or-I
W1687	India	23.04	88.17	C/C	Or-II
W1690	Thailand	19.41	99.34	C/C	Or-I
W1695	Thailand	19.45	99.44	C/C	Or-I
W1696	Thailand	19.45	99.44	T/T	Or-I
W1698	Thailand	14.34	100.59	C/C	Or-I
W1700	Thailand	14.3	100.55	C/C	Or-I
W1715	China	NA	NA	T/T	Or-II
W1716	China	NA	NA	C/C	Or-III
W1718	China	NA	NA	T/T	Or-II
W1719	China	NA	NA	T/T	Or-I
W1721	China	NA	NA	T/T	Or-I
W1723	China	NA	NA	C/C	Or-I
W1724	China	NA	NA	C/C	Or-III
W1725	Thailand	15	100	C/C	Or-III
W1726	Thailand	15	100	C/C	Or-I
W1727	Thailand	15	100	C/C	Or-I
W1731	India	20.46	85.88	C/C	Or-I
W1735	India	26.92	75.82	C/C	Or-I
W1737	India	26.92	75.82	T/T	Or-I
W1738	India	26.92	75.82	C/C	Or-I
W1739	India	26.92	75.82	C/C	Or-III
W1740	India	26.92	75.82	C/C	Or-I
W1741	India	26.92	75.82	C/C	Or-I
W1742	India	26.92	75.82	T/T	Or-II
W1743	India	26.92	75.82	C/C	Or-I
W1746	India	26.92	75.82	T/T	Or-III
W1747	India	26.92	75.82	T/T	Or-I
W1748	India	26.92	75.82	T/T	Or-III
W1749	India	18.4	81.68	C/C	Or-I
W1750	India	18.4	81.68	T/T	Or-I
W1751	India	18.4	81.68	T/T	Or-I
W1753	India	18.4	81.68	C/C	Or-I
W1754	India	20.27	81.5	C/C	Or-I
W1756	India	20.27	81.5	C/C	Or-I
W1757	India	20.27	81.5	C/C	Or-I
W1759	India	20.27	81.5	C/C	Or-III
W1761	India	21.25	81.63	T/T	Or-I
W1762	India	21.25	81.63	C/C	Or-I
W1766	India	21.25	81.63	C/C	Or-III
W1770	India	21.18	81.36	C/C	Or-I
W1777	India	19.95	79.3	T/T	Or-III
W1780	India	17	81.8	C/C	Or-II
W1782	India	12.31	76.64	C/C	Or-III
W1783	India	12.36	76.63	C/C	Or-III
W1784	India	12.31	76.66	C/C	Or-III
W1787	Thailand	15	100	C/C	Or-I
W1788	Thailand	15	100	T/T	Or-I
W1790	Thailand	15	100	C/C	Or-II
W1792	Thailand	15	100	C/C	Or-I
W1794	Thailand	15	100	T/T	Or-I
W1795	Thailand	15	100	T/T	Or-I
W1798	Thailand	15	100	C/C	Or-II
W1802	Bangladesh	23.71	90.41	C/C	Or-I
W1803	Sri Lanka	6.93	79.95	C/C	Or-III
W1806	Sri Lanka	6.93	79.95	T/T	Or-I
W1807	Sri Lanka	6.93	79.95	C/C	Or-III
W1809	Sri Lanka	6.93	79.95	C/C	Or-III
W1810	Sri Lanka	6.93	79.95	C/C	Or-II
W1811	Sri Lanka	6.93	79.95	C/C	Or-III
W1813	Sri Lanka	6.93	79.95	C/C	Or-III
W1818	Bangladesh	23.71	90.41	C/C	Or-I
W1819	Bangladesh	23.71	90.41	C/C	Or-I
W1820	Bangladesh	23.71	90.41	C/C	Or-I
W1821	Bangladesh	23.71	90.41	C/C	Or-I
W1822	Bangladesh	23.71	90.41	C/C	Or-I
W1823	Bangladesh	23.71	90.41	C/C	Or-I
W1824	Bangladesh	23.71	90.41	T/T	Or-I
W1825	Bangladesh	23.71	90.41	T/T	Or-I
W1832	Thailand	13.92	100.59	C/C	Or-I
W1839	China	NA	NA	T/T	Or-I
W1844	China	NA	NA	C/C	Or-III
W1849	Thailand	19.56	99.7	C/C	Or-II
W1850	Thailand	19.56	99.7	C/C	Or-II
W1852	Thailand	20.28	100.09	T/T	Or-I
W1853	Thailand	19.75	99.73	C/C	Or-I
W1854	Thailand	19.64	99.52	C/C	Or-II
W1857	Thailand	18.35	99.53	C/C	Or-II
W1858	Thailand	17.53	100.12	C/C	Or-II
W1859	Thailand	17.52	100.12	C/C	Or-II
W1862	Thailand	16.82	100.34	C/C	Or-II
W1865	Thailand	14.56	100.98	C/C	Or-I
W1866	Thailand	14.57	100.99	C/C	Or-I
W1870	Thailand	15.23	102.5	C/C	Or-II
W1873	Thailand	16.35	102.86	T/T	Or-II
W1879	Thailand	17.03	102.91	C/C	Or-I
W1880	Thailand	17.03	102.91	C/C	Or-II
W1881	Thailand	17.03	102.91	C/C	Or-I
W1882	Thailand	17.03	102.91	C/C	Or-II
W1884	Thailand	17.03	102.91	C/C	Or-II
W1890	Thailand	17.85	102.75	C/C	Or-II
W1891	Thailand	17.85	102.75	C/C	Or-II
W1893	Thailand	17.35	102.89	C/C	Or-I
W1895	Thailand	17.25	104.18	C/C	Or-II
W1896	Thailand	17.25	104.18	C/C	Or-II
W1912	Thailand	15.05	104.1	C/C	Or-I
W1914	Thailand	14.95	103.75	C/C	Or-I
W1916	Thailand	14.92	103.51	T/T	Or-II
W1919	Thailand	14.73	102.19	C/C	Or-II
W1921	Thailand	14.44	100.9	C/C	Or-I
W1925	Thailand	15.55	100.12	C/C	Or-I
W1927	Thailand	15.46	100.13	T/T	Or-II
W1928	Thailand	15.29	100.18	C/C	Or-I
W1935	Thailand	6.89	100.53	T/T	Or-I
W1939	Thailand	8.54	99.73	C/C	Or-II
W1940	Thailand	14.92	103.51	C/C	Or-II
W1943	China	NA	NA	C/C	Or-III
W1945	China	NA	NA	C/C	Or-III
W1952	China	NA	NA	C/C	Or-III
W1957	China	NA	NA	C/C	Or-III
W1958	China	NA	NA	C/C	Or-III
W1959	China	NA	NA	T/T	Or-I
W1963	China	NA	NA	C/C	Or-III
W1970	Indonesia	-6.4	106.82	T/T	Or-I
W1971	Indonesia	-6.4	106.82	C/C	Or-II
W1972	Indonesia	-6.4	106.82	C/C	Or-II
W1973	Indonesia	-6.4	106.82	C/C	Or-III
W1974	Indonesia	-2.99	104.76	C/C	Or-II
W1975	Indonesia	-2.99	104.76	C/C	Or-II
W1976	Indonesia	-6.4	106.82	C/C	Or-II
W1977	Indonesia	-6.4	106.82	C/C	Or-II
W1978	Indonesia	-6.4	106.82	C/C	Or-II
W1979	Indonesia	-6.4	106.82	C/C	Or-II
W1981	Indonesia	-2.99	104.76	C/C	Or-II
W1983	India	18.5	73.15	C/C	Or-I
W1989	India	20.3	73	C/C	Or-III
W1990	India	23.1	72.45	C/C	Or-III
W1991	India	22.3	71.05	C/C	Or-III
W1993	India	24.6	72.8	C/C	Or-III
W1995	India	22.42	73	C/C	Or-III
W1998	India	22.2	73.2	C/C	Or-III
W2003	India	15.3	73.5	C/C	Or-III
W2005	India	15.35	74.2	C/C	Or-III
W2007	India	16	74.3	C/C	Or-III
W2008	India	16.2	74.2	C/C	Or-III
W2010	India	19	73.06	C/C	Or-III
W2012	India	19.8	72.55	C/C	Or-III
W2014	India	20.18	72.55	C/C	Or-III
W2017	Indonesia	-7.6	110.7	C/C	Or-II
W2021	Indonesia	3.29	117	C/C	Or-II
W2022	Indonesia	3.29	117	C/C	Or-II
W2024	Indonesia	3.29	117	C/C	Or-II
W2025	Indonesia	3.29	117	C/C	Or-II
W2030	Indonesia	-3	105	C/C	Or-II
W2036	Burma	17.33	96.5	C/C	Or-III
W2050	Bangladesh	23.71	90.41	C/C	Or-II
W2051	Bangladesh	23.71	90.41	C/C	Or-II
W2052	Bangladesh	23.71	90.41	C/C	Or-II
W2053	Bangladesh	23.71	90.41	C/C	Or-I
W2055	Bangladesh	24.48	91.78	C/C	Or-II
W2056	Bangladesh	24.48	91.78	C/C	Or-II
W2057	Bangladesh	24.48	91.78	C/C	Or-III
W2060	Bangladesh	24.25	89.92	C/C	Or-I
W2061	Bangladesh	24.25	89.92	T/T	Or-I
W2063	Bangladesh	22.82	89.55	C/C	Or-I
W2064	Bangladesh	22.82	89.55	C/C	Or-I
W2066	Nepal	28.6	81.6	C/C	Or-III
W2078	Australia	-14.3	132.4	C/C	Or-III
W2099	Australia	-13.07	142.07	C/C	Or-III
W2108	Australia	-13.07	142.07	C/C	Or-III
W2193	India	24.83	93.93	C/C	Or-I
W2197	Indonesia	3.29	117	C/C	Or-II
W2198	China	NA	NA	C/C	Or-III
W2263	Cambodia	11.33	104.5	C/C	Or-I
W2264	Vietnam	10.2	105.47	C/C	Or-II
W2265	Laos	14.5	105.49	C/C	Or-I
W2266	Laos	18.01	102.39	C/C	Or-II
W2267	Laos	18.14	102.42	T/T	Or-III
W2268	Thailand	14.35	101	C/C	Or-I
W2269	Thailand	17.42	102.46	C/C	Or-I
W2271	Thailand	16.57	102.55	C/C	Or-I
W2272	Thailand	16.21	102.48	C/C	Or-II
W2275	Thailand	16.09	100.37	C/C	Or-I
W2276	Thailand	16.49	100.21	C/C	Or-II
W2277	Thailand	15.13	100.12	C/C	Or-I
W2278	Thailand	14.3	100.31	C/C	Or-I
W2282	Thailand	16.49	99.47	C/C	Or-II
W2283	Thailand	16.49	99.47	C/C	Or-II
W2284	Thailand	16.49	99.47	C/C	Or-II
W2288	Cambodia	11.04	106.09	C/C	Or-II
W2296	Cambodia	11.32	104.5	C/C	Or-I
W2298	Laos	15.09	105.46	C/C	Or-I
W2299	Laos	15.09	105.46	C/C	Or-I
W2301	Laos	15.12	105.43	C/C	Or-I
W2302	Laos	15.12	105.43	C/C	Or-I
W2303	Laos	15.06	105.49	C/C	Or-I
W2304	Laos	15.03	105.54	C/C	Or-I
W2305	Laos	14.5	105.5	C/C	Or-I
W2306	Laos	14.5	105.5	C/C	Or-I
W2307	Laos	14.52	105.52	C/C	Or-I
W2308	Laos	17.57	102.38	C/C	Or-II
W2310	Laos	17.51	102.36	C/C	Or-II
W2311	Laos	17.52	102.36	T/T	Or-II
W2316	Vietnam	10.39	107.02	T/T	Or-I
W2318	Vietnam	10.24	106.06	C/C	Or-II
W2319	Vietnam	10.33	106.25	T/T	Or-I
W2320	Vietnam	10.42	105.36	C/C	Or-II
W2321	Vietnam	10.44	105.37	C/C	Or-II
W2322	Vietnam	10.45	105.32	C/C	Or-II
W2327	Vietnam	10	105.45	C/C	Or-II
W2331	Vietnam	21.03	105.85	C/C	Or-I
W2332	Vietnam	21.03	105.85	C/C	Or-I
W3000	China	21.38	110.25	C/C	Or-III
W3001	China	21.38	110.25	C/C	Or-III
W3002	China	22.19	112.31	C/C	Or-III
W3003	China	22.19	112.31	T/T	Or-II
W3004	China	22.25	112.79	T/T	Or-III
W3005	China	22.25	112.79	C/C	Or-III
W3006	China	22.38	112.69	C/C	Or-III
W3007	China	22.38	112.69	C/C	Or-III
W3008	China	22.53	113.04	T/T	Or-III
W3009	China	22.89	112.85	C/C	Or-III
W3010	China	23.17	112.89	T/T	Or-III
W3011	China	23.17	112.89	C/C	Or-III
W3012	China	23.12	113.26	T/T	Or-III
W3013	China	23.12	113.26	C/C	Or-III
W3014	China	23.29	113.83	C/C	Or-III
W3015	China	23.29	113.83	C/C	Or-III
W3016	China	23.05	113.75	C/C	Or-III
W3017	China	23.05	113.75	C/C	Or-III
W3018	China	22.8	114.46	T/T	Or-III
W3019	China	22.8	114.46	C/C	Or-III
W3020	China	23.17	112.89	C/C	Or-III
W3021	China	23.87	113.53	C/C	Or-III
W3022	China	23.72	113.02	C/C	Or-III
W3024	China	23.87	113.53	C/C	Or-III
W3026	China	23.64	115.17	T/T	Or-III
W3027	China	21.95	108.61	C/C	Or-III
W3028	China	21.95	108.61	C/C	Or-III
W3029	China	21.8	109.19	C/C	Or-III
W3030	China	21.8	109.19	C/C	Or-III
W3031	China	21.77	108.36	C/C	Or-III
W3032	China	21.77	108.36	C/C	Or-III
W3033	China	22.28	109.97	C/C	Or-III
W3034	China	22.28	109.97	C/C	Or-III
W3035	China	22.63	110.14	T/T	Or-III
W3036	China	22.63	110.14	C/C	Or-III
W3037	China	23.07	109.36	C/C	Or-III
W3038	China	23.07	109.36	C/C	Or-III
W3039	China	23.39	110.07	C/C	Or-III
W3040	China	23.39	110.07	C/C	Or-III
W3041	China	22.75	108.49	C/C	Or-III
W3042	China	22.75	108.49	T/T	Or-III
W3044	China	23.17	108.28	C/C	Or-III
W3045	China	22.69	109.27	C/C	Or-III
W3046	China	22.69	109.27	C/C	Or-III
W3047	China	23.73	106.91	C/C	Or-III
W3048	China	23.9	106.61	C/C	Or-III
W3049	China	23.9	106.61	C/C	Or-III
W3050	China	23.9	106.61	C/C	Or-III
W3051	China	23.9	106.61	C/C	Or-III
W3052	China	23.73	106.91	C/C	Or-III
W3053	China	19.1	110.35	C/C	Or-III
W3054	China	19.1	110.35	C/C	Or-III
W3055	China	19.1	110.35	C/C	Or-III
W3056	China	19.5	109.5	C/C	Or-III
W3057	China	19.5	109.5	C/C	Or-III
W3058	China	19.1	109	C/C	Or-III
W3059	China	19.1	109	C/C	Or-III
W3060	China	18.75	109.17	T/T	Or-III
W3061	China	18.75	109.17	C/C	Or-III
W3062	China	19.1	109	C/C	Or-III
W3063	China	19.1	109	C/C	Or-III
W3064	China	19.25	110.46	C/C	Or-III
W3065	China	19.25	110.46	C/C	Or-III
W3066	China	18.75	109.17	C/C	Or-III
W3068	China	18.65	109.8	C/C	Or-II
W3069	China	18.65	109.8	C/C	Or-III
W3070	China	18.65	109.8	C/C	Or-III
W3071	China	19.62	110.7	T/T	Or-III
W3072	China	19.62	110.7	T/T	Or-II
W3073	China	19.62	110.7	C/C	Or-III
W3074	China	19.62	110.7	T/T	Or-III
W3075	China	28.23	116.61	C/C	Or-III
W3076	China	28.23	116.61	C/C	Or-III
W3078	China	28.23	116.61	C/C	Or-III
W3079	China	28.23	116.61	C/C	Or-III
W3080	China	28.23	116.61	C/C	Or-III
W3081	China	28.23	116.61	C/C	Or-III
W3082	China	28.23	116.61	C/C	Or-III
W3083	China	22.1	100.79	C/C	Or-III
W3084	China	22.1	100.79	C/C	Or-II
W3085	China	23.6	102.01	C/C	Or-III
W3086	China	23.6	102.01	C/C	Or-III
W3087	China	23.6	102.01	C/C	Or-III
W3088	China	23.6	102.01	C/C	Or-III
W3089	China	22.1	100.79	C/C	Or-II
W3090	China	22.1	100.79	C/C	Or-II
W3092	China	26.8	113.55	C/C	Or-III
W3093	China	25.28	111.34	T/T	Or-III
W3094	China	25.28	111.34	C/C	Or-III
W3095	China	25.28	111.34	C/C	Or-III
W3096	China	25.28	111.34	C/C	Or-III
W3097	China	25.28	111.34	C/C	Or-II
W3098	China	25.28	111.34	C/C	Or-II
W3105	India	NA	NA	C/C	Or-I
Dataset was extracted from OryzaGenome (http://viewer.shigen.info/oryzagenome2detail/about/about.xhtml)

## Sheet: Summary
Summary of OsSh1 alleles in O. rufipogon
Ecotype	Number of accessions			Allele frequency (%)
	C/C	T/T		C/C	T/T
Or-I	110	45		70.9677	29.0323
Or-II	103	14		88.0342	11.9658
Or-III	143	21		87.1951	12.8049
Whole	356	80		81.6514	18.3486
Note: Heterozygote C/T was not detected.
