# Supplementary material for: Direct identification of a mutation in OsSh1 causing non-shattering in a rice (Oryza sativa L.) mutant cultivar using whole-genome resequencing
Source: Sci Rep. 2020 Sep 10;10:14936. doi: 10.1038/s41598-020-71972-1 (PMC7483440; doi:10.1038/s41598-020-71972-1)
Supplement: Supplementary file 8 — Supplementary Table S7. [file 41598_2020_71972_MOESM8_ESM.xlsx]

## Sheet: all
Supplemental Table S7. Allele at position +70 relative to the translation start site of exon1 in OsSh1 in cultivated rice.
Assay ID	Varitey name of the genetic stock	Accession	Original producing area	Subpopulation	Allele
IRIS_313-10224	HUA LI ZAO::IRGC 80950-1	IRGC 125766	China	ind1A	T/T
IRIS_313-9204	CHI SHENG TAO::IRGC 4606-1	IRGC 125704	China	ind1A	T/T
IRIS_313-9469	TSAO SHENG LI 1::IRGC 1309-1	IRGC 125929	China	ind1A	T/T
IRIS_313-9708	TSAI YUAN CHON::IRGC 126-1	IRGC 125928	Taiwan	ind1A	T/T
IRIS_313-10047	EX MARABA GURUKU::IRGC 69582-1	IRGC 125737	Nigeria	ind1A	T/T
IRIS_313-10189	DA NUO (ZHAN)::IRGC 72025-1	IRGC 125723	China	ind1A	T/T
IRIS_313-11433	MR 136-1::IRGC 50707-1	IRGC 127635	India	ind1A	T/T
IRIS_313-11667	LUO AI ZAO 3::IRGC 63730-1	IRGC 127580	China	ind1A	T/T
IRIS_313-11734	SI CHAO 1::IRGC 67335-1	IRGC 127803	China	ind1A	T/T
IRIS_313-11853	BU ZHI MING::IRGC 71971-1	IRGC 127242	China	ind1A	T/T
IRIS_313-11854	CHI GU::IRGC 71988-1	IRGC 127276	China	ind1A	T/T
IRIS_313-11859	DONG DU::IRGC 72037-1	IRGC 127339	China	ind1A	T/T
IRIS_313-11867	KE SHU BAI::IRGC 72183-1	IRGC 127503	China	ind1A	T/T
IRIS_313-11909	HONG MI JIU GONG JI::IRGC 74031-1	IRGC 127414	China	ind1A	T/T
IRIS_313-11950	MI GU::IRGC 76687-1	IRGC 127626	China	ind1A	T/T
IRIS_313-11953	SAN BAO GU::IRGC 76732-1	IRGC 127783	China	ind1A	T/T
IRIS_313-12237	WUGU::IRGC 93479-1	IRGC 127893	China	ind1A	T/T
IRIS_313-10458	P 168::IRGC 1354-1	IRGC 127695	China	ind1A	T/T
B079	Esiniu	IRGC 135887	China	ind1A	T/T
B244	Xiangdao		China	ind1A	T/T
CX102	Tek Si Chut	IRGC 136053	Taiwan	ind1A	T/T
CX162	TN1		Taiwan	ind1A	T/T
IRIS_313-12009	PO HE::IRGC 79701-1	IRGC 127736	China	ind1A	T/T
B222	Beizinuo		China	ind1A	T/T
IRIS_313-8380	SAN CHIAO TSWEN::IRGC 1565-1	IRGC 126123	China	ind1A	T/T
IRIS_313-8433	CHANG LE SAN SHU ZAO::IRGC 63561-1	IRGC 126115	China	ind1A	T/T
IRIS_313-8435	UPRH 233::IRGC 61667-1	IRGC 125627	India	ind1A	T/T
IRIS_313-8454	LAI YIP ZIM::IRGC 4955-1	IRGC 125618	Taiwan	ind1A	T/T
IRIS_313-8645	PAI YI PING::IRGC 1368-1	IRGC 126122	China	ind1A	T/T
IRIS_313-8940	FU ZAO XIAN::IRGC 63619-1	IRGC 125744	China	ind1A	T/T
IRIS_313-9253	YONG JIN ZAO 3::IRGC 70441-1	IRGC 125946	China	ind1A	T/T
IRIS_313-9324	CHIH SHEN LI::IRGC 1306-1	IRGC 125702	China	ind1A	T/T
IRIS_313-9372	WI BIR SHUN::IRGC 4602-1	IRGC 125937	China	ind1A	T/T
IRIS_313-9505	KORASISI::IRGC 5285-1	IRGC 125809	Philippines	ind1A	T/T
IRIS_313-9605	NCS 194::IRGC 51932-1	IRGC 125852	India	ind1A	T/T
IRIS_313-9705	TAITUNG WOO LI::IRGC 111-1	IRGC 125914	Taiwan	ind1A	T/T
IRIS_313-9723	AI ZI HUNG::IRGC 51255-1	IRGC 126129	China	ind1A	T/T
IRIS_313-9727	NAN TE HAO::IRGC 59797-1	IRGC 125849	China	ind1A	T/T
IRIS_313-9730	BA SHI ZAO::IRGC 67903-1	IRGC 125675	China	ind1A	T/T
IRIS_313-9758	I KUNG PAO::IRGC 114-1	IRGC 125770	Taiwan	ind1A	T/T
IRIS_313-9822	CRILLO LA FRIA::IRGC 10793-1	IRGC 125716	Venezuela	ind1A	T/T
IRIS_313-10129	SAN SHIH TSI::IRGC 1038-1	IRGC 125897	China	ind1A	T/T
IRIS_313-10154	HE GU TSAO::IRGC 51302-1	IRGC 125760	China	ind1A	T/T
IRIS_313-10170	MIN ZAO 6::IRGC 63772-1	IRGC 125842	China	ind1A	T/T
IRIS_313-10171	YA NONG ZAO 4::IRGC 63908-1	IRGC 125944	China	ind1A	T/T
IRIS_313-10178	GAO JIAO BAI::IRGC 68047-1	IRGC 125748	China	ind1A	T/T
IRIS_313-10190	DENG DENG QI::IRGC 72036-1	IRGC 125726	China	ind1A	T/T
IRIS_313-10191	MIN KE ZHAN::IRGC 72230-1	IRGC 125841	China	ind1A	T/T
IRIS_313-10211	BAI HE::IRGC 76438-1	IRGC 125669	China	ind1A	T/T
IRIS_313-11568	SATHIYA::IRGC 59225-1	IRGC 127789	Nepal	ind1A	T/T
IRIS_313-11572	BAI MI TIE QIU::IRGC 59414-1	IRGC 127201	China	ind1A	T/T
IRIS_313-11577	LANG QIAN CHE::IRGC 59730-1	IRGC 127551	China	ind1A	T/T
IRIS_313-11579	SHAN GU::IRGC 59870-1	IRGC 127797	China	ind1A	T/T
IRIS_313-11585	ACC 1286::IRGC 60116-1	IRGC 127104	China	ind1A	T/T
IRIS_313-11622	JUAN YE LAI::IRGC 61825-1	IRGC 127467	China	ind1A	T/T
IRIS_313-11624	ANADI WHITE::IRGC 61897-1	IRGC 127122	Nepal	ind1A	T/T
IRIS_313-11665	JIN HUA 258::IRGC 63670-1	IRGC 127464	China	ind1A	T/T
IRIS_313-11668	RONG DAO 4::IRGC 63820-1	IRGC 127771	China	ind1A	T/T
IRIS_313-11692	CHIAYI WU-K'O::IRGC 64974-1	IRGC 127273	Taiwan	ind1A	T/T
IRIS_313-11695	HSIN-T'AO YUAN CHING YU::IRGC 65074-1	IRGC 127421	Taiwan	ind1A	T/T
IRIS_313-11726	GUANG QING 334::IRGC 67132-1	IRGC 127393	China	ind1A	T/T
IRIS_313-11727	HONG YANG ZAO 3::IRGC 67177-1	IRGC 127416	China	ind1A	T/T
IRIS_313-11732	QING ZAO 3::IRGC 67281-1	IRGC 127755	China	ind1A	T/T
IRIS_313-11733	SHUANG BAI AI 2::IRGC 67309-1	IRGC 127801	China	ind1A	T/T
IRIS_313-11745	AN FU ZHAN::IRGC 67878-1	IRGC 127123	China	ind1A	T/T
IRIS_313-11746	E 2070::IRGC 67981-1	IRGC 127349	China	ind1A	T/T
IRIS_313-11752	M 6034-1::IRGC 68193-1	IRGC 127584	China	ind1A	T/T
IRIS_313-11753	XIANG CHANG ZAO::IRGC 68268-1	IRGC 127894	China	ind1A	T/T
IRIS_313-11802	JIE CAO ZHAN::IRGC 70305-1	IRGC 127460	China	ind1A	T/T
IRIS_313-11804	QUN XUAN ZAO::IRGC 70371-1	IRGC 128441	China	ind1A	T/T
IRIS_313-11805	XI HONG GU::IRGC 70416-1	IRGC 127895	China	ind1A	T/T
IRIS_313-11806	78 XUAN WU::IRGC 70475-1	IRGC 127101	China	ind1A	T/T
IRIS_313-11795	DA GU AI 7::IRGC 70075-1	IRGC 127291	China	ind1A	T/T
IRIS_313-11796	DU GEN CHUAN::IRGC 70083-1	IRGC 127345	China	ind1A	T/T
IRIS_313-11797	E ZI 32::IRGC 70127-1	IRGC 128289	China	ind1A	T/T
IRIS_313-11852	BAI MI ZAI 7::IRGC 71940-1	IRGC 127202	China	ind1A	T/T
IRIS_313-11855	DA GUAN YIN ZHAN::IRGC 72006-1	IRGC 127292	China	ind1A	T/T
IRIS_313-11856	DA HEI GU::IRGC 72009-1	IRGC 127293	China	ind1A	T/T
IRIS_313-11857	DA LI BAI 63::IRGC 72016-1	IRGC 127294	China	ind1A	T/T
IRIS_313-11858	DA TIE ZHAN::IRGC 72029-1	IRGC 127300	China	ind1A	T/T
IRIS_313-11860	GUA PAI GU::IRGC 72078-1	IRGC 127394	China	ind1A	T/T
IRIS_313-11861	HEI YAN ZHAN::IRGC 72090-1	IRGC 127405	China	ind1A	T/T
IRIS_313-11862	HENG YE ZAO::IRGC 72092-1	IRGC 127406	China	ind1A	T/T
IRIS_313-11863	HONG DU BAI::IRGC 72098-1	IRGC 127413	China	ind1A	T/T
IRIS_313-11865	HUO QING::IRGC 72148-1	IRGC 127423	China	ind1A	T/T
IRIS_313-11866	JIANG ER ZAO::IRGC 72152-1	IRGC 127458	China	ind1A	T/T
IRIS_313-11869	MA WEI ZHAN::IRGC 72220-1	IRGC 127615	China	ind1A	T/T
IRIS_313-11870	NAN JING XIAO DAO::IRGC 72236-2	IRGC 132429	China	ind1A	T/T
IRIS_313-11799	E ZI 110::IRGC 70201-1	IRGC 127366	China	ind1A	T/T
IRIS_313-11871	SAN ZHAO QI::IRGC 72289-1	IRGC 127787	China	ind1A	T/T
IRIS_313-11876	AI DA::IRGC 72567-1	IRGC 127113	China	ind1A	T/T
IRIS_313-11877	AN NAN ZAO::IRGC 72576-1	IRGC 127125	China	ind1A	T/T
IRIS_313-11878	BAI RI XIAN::IRGC 72588-1	IRGC 127203	China	ind1A	T/T
IRIS_313-11881	LIU TIAO XIAN::IRGC 72758-1	IRGC 127570	China	ind1A	T/T
IRIS_313-11882	MAN TIAN QING::IRGC 72776-1	IRGC 127605	China	ind1A	T/T
IRIS_313-11884	TIAN DAO DAO::IRGC 72837-1	IRGC 127857	China	ind1A	T/T
IRIS_313-11885	YANG WAN XIAN::IRGC 72886-1	IRGC 127899	China	ind1A	T/T
IRIS_313-11911	YUN NAN ZHAN::IRGC 74272-1	IRGC 127908	China	ind1A	T/T
IRIS_313-11943	I 41::IRGC 75927-1	IRGC 127425	Nepal	ind1A	T/T
IRIS_313-11944	I 814::IRGC 76028-1	IRGC 127426	Nepal	ind1A	T/T
IRIS_313-11948	HOU LU BAI::IRGC 76582-1	IRGC 127417	China	ind1A	T/T
IRIS_313-11949	LIU HE XI HE::IRGC 76661-1	IRGC 127568	China	ind1A	T/T
IRIS_313-11951	MIAO ZHAN::IRGC 76691-1	IRGC 127625	China	ind1A	T/T
IRIS_313-11952	QI YUE ZHAN::IRGC 76722-1	IRGC 127756	China	ind1A	T/T
IRIS_313-11954	XIA HONG GU::IRGC 76803-1	IRGC 128504	China	ind1A	T/T
IRIS_313-11955	YE DA GU::IRGC 76834-1	IRGC 127901	China	ind1A	T/T
IRIS_313-11965	GUANG XUAN LIU HAO::IRGC 77341-1	IRGC 128304	China	ind1A	T/T
IRIS_313-11966	QI GU::IRGC 77381-1	IRGC 127752	China	ind1A	T/T
IRIS_313-11968	ZHAO DAN AI::IRGC 77422-1	IRGC 127913	China	ind1A	T/T
IRIS_313-11980	HSINCHU AI CHIO CHIENG::IRGC 78182-1	IRGC 127420	Taiwan	ind1A	T/T
IRIS_313-12010	YAN ZHAN::IRGC 79740-1	IRGC 127900	China	ind1A	T/T
IRIS_313-12012	ZAO LENG SHUI ZHAN::IRGC 79756-1	IRGC 127910	China	ind1A	T/T
IRIS_313-12033	GAO JIAO HONG::IRGC 80920-1	IRGC 127377	China	ind1A	T/T
IRIS_313-12273	AIJIAONANTE::IRGC 96974-1	IRGC 127115	China	ind1A	T/T
IRIS_313-10449	CI 7061::IRGC 968-1	IRGC 128264	China	ind1A	T/T
IRIS_313-10450	CHAN KU::IRGC 1069-1	IRGC 127258	China	ind1A	T/T
IRIS_313-10484	PILIT (7480) SELN (CI 12007)::IRGC 3758-1	IRGC 127729	Philippines	ind1A	T/T
IRIS_313-10497	CE IN TSAN::IRGC 4362-1	IRGC 127249	China	ind1A	T/T
IRIS_313-10502	TON ROO SHUN::IRGC 4572-1	IRGC 127865	China	ind1A	T/T
IRIS_313-10503	HA GOO::IRGC 4577-1	IRGC 127398	China	ind1A	T/T
IRIS_313-10504	HSIEH DAU::IRGC 4727-1	IRGC 127419	China	ind1A	T/T
IRIS_313-10515	TAICHUNG WOO GEN 2::IRGC 5525-1	IRGC 127836	Taiwan	ind1A	T/T
IRIS_313-10560	TA PAI MAUNG::IRGC 7292-1	IRGC 127848	China	ind1A	T/T
IRIS_313-10561	NAN TEO 14::IRGC 7304-1	IRGC 127645	China	ind1A	T/T
IRIS_313-10731	BARKHE TAULI::IRGC 16116-1	IRGC 127212	Nepal	ind1A	T/T
IRIS_313-10932	CHINA 1039 MUTANT (DWARF)::IRGC 24168-2	IRGC 128014	China	ind1A	T/T
IRIS_313-10968	IH PEN SHIM MING::IRGC 26067-1	IRGC 127428	Brazil	ind1A	T/T
IRIS_313-11038	AI NAN TSAO 39::IRGC 28461-2	IRGC 127924	China	ind1A	T/T
IRIS_313-11039	KWANG LU AI 4::IRGC 28480-2	IRGC 128093	China	ind1A	T/T
IRIS_313-11152	AC 74::IRGC 33967-1	IRGC 127103	India	ind1A	T/T
IRIS_313-11158	NAN ERH AI 5::IRGC 34255-1	IRGC 127644	China	ind1A	T/T
IRIS_313-11281	ARC 15505::IRGC 42066-1	IRGC 131967	India	ind1A	T/T
IRIS_313-11422	13946 (GUANG QIU 15)::IRGC 50320-1	IRGC 127095	China	ind1A	T/T
B009	Vietnam Zaodao	IRGC 136065	Viet Nam	ind1A	T/T
B010	Malaihong		Malaysia	ind1A	T/T
B015	Kahamu	IRGC 135963	Romania	ind1A	T/T
B024	Xianluosichi	IRGC 136076	Thailand	ind1A	T/T
B059	Nanjing 11		China	ind1A	T/T
B060	Aijiaonante	IRGC 117600	China	ind1A	T/T
B061	Guangluai 4		China	ind1A	T/T
B062	Nantehao		China	ind1A	T/T
B063	Guizhao 2		China	ind1A	T/T
B072	Qiuqianbai		China	ind1A	T/T
B074	Taishannuo		China	ind1A	T/T
B081	Heidu 4	IRGC 135901	China	ind1A	T/T
B083	Dongtingwanxian		China	ind1A	T/T
B085	Xugunuo		China	ind1A	T/T
B093	Qitougu		China	ind1A	T/T
B094	Zinuo		China	ind1A	T/T
B104	Jiabala		Bangladesh	ind1A	T/T
B112	Liusha 1		China	ind1A	T/T
B114	Chengduai 3		China	ind1A	T/T
B115	Aimakang		China	ind1A	T/T
B119	Guangluai 15-1		China	ind1A	T/T
B121	Luke 3		China	ind1A	T/T
B127	Dangyu 5		China	ind1A	T/T
B130	Wanlixian		China	ind1A	T/T
B140	Pei C122		China	ind1A	T/T
B147	Baikehanhe		China	ind1A	T/T
B149	Haoxiang		China	ind1A	T/T
B150	L 301B		China	ind1A	T/T
B151	Jinnante 43B		China	ind1A	T/T
B156	G Zhenshan 97B		China	ind1A	T/T
B157	88B		China	ind1A	T/T
B163	Liushizao		China	ind1A	T/T
B197	Taizhongxianxuan 2		Taiwan	ind1A	T/T
B208	Lucaihao		China	ind1A	T/T
B210	Nanxiongzaoyouzhan		China	ind1A	T/T
B213	Liuyenian		China	ind1A	T/T
B216	Hanmadao4		China	ind1A	T/T
B224	Younian		China	ind1A	T/T
B234	Aituogu 151		China	ind1A	T/T
B248	Zhuzhen B		China	ind1A	T/T
B249	Chaoyangyihao B		China	ind1A	T/T
B259	Leihuozhan		China	ind1A	T/T
B260	Mamagu		China	ind1A	T/T
B261	Meihuanuo		China	ind1A	T/T
B264	Sanbaili		China	ind1A	T/T
CX10	Gang 46B	IRGC 135890	China	ind1A	T/T
CX101	Hei Mi Chan	IRGC 135902	China	ind1A	T/T
CX114	Guang Lu Ai 4		China	ind1A	T/T
CX123	Yu Qiu Gu		China	ind1A	T/T
CX131	ZALE	IRGC 136087	Myanmar	ind1A	T/T
CX133	Zhengshan97		China	ind1A	T/T
CX270	TAICHUNGNATIVE1		Taiwan	ind1A	T/T
CX3	BR 24	IRGC 117623	Bangladesh	ind1A	T/T
CX328	Baoxuan 21		China	ind1A	T/T
CX55	Pengshantieganzhan		China	ind1A	T/T
CX61	Bhavani	IRGC 135844	India	ind1A	T/T
CX88	Huanyangnian		China	ind1A	T/T
IRIS_313-11986	LIANG GUANG::IRGC 78551-1	IRGC 127562	China	ind1A	T/T
IRIS_313-9111	XIA ZHI BAI::IRGC 53437-1	IRGC 125940	China	ind1A	T/T
IRIS_313-8859	E ZI 96::IRGC 70188-1	IRGC 125738	China	ind1A	T/T
IRIS_313-9065	PAI CHUEH CHIU LIU::IRGC 34259-1	IRGC 125865	China	ind1A	T/T
IRIS_313-9706	TAIPEI WOO CO::IRGC 112-1	IRGC 125913	Taiwan	ind1A	T/T
IRIS_313-9976	SSANGDUJO::IRGC 55632-1	IRGC 125906	Korea, Republic of	ind1A	T/T
IRIS_313-11868	LIU LI YOU::IRGC 72198-1	IRGC 127569	China	ind1A	T/T
IRIS_313-11872	TIE ZHONG::IRGC 72321-1	IRGC 127858	China	ind1A	T/T
IRIS_313-12236	LAOZAOGU::IRGC 93444-1	IRGC 127552	China	ind1A	T/T
IRIS_313-10452	LING TA 150::IRGC 1106-1	IRGC 127565	China	ind1A	T/T
IRIS_313-11157	T KAUG PAO::IRGC 34182-1	IRGC 127863	Taiwan	ind1A	T/T
B067	Funingzipigengzi		China	ind1A	T/T
B092	Gongju 73		China	ind1A	T/T
B126	Zaoxian 240		China	ind1A	T/T
B198	Jiefangxian		China	ind1A	T/T
B239	Zhendao 232	IRGC 136091	China	ind1A	T/T
CX18	Zaoxian 14	IRGC 136089	China	ind1A	T/T
B221	Fanhaopi		China	ind1A	T/C
IRIS_313-11643	NCS 603 B::IRGC 62377-1	IRGC 127662	India	ind1B	C/C
IRIS_313-8621	ARC 11663::IRGC 42695-1	IRGC 126174	India	ind1B	T/T
IRIS_313-8930	MUKKALA BAZAL::IRGC 77279-1	IRGC 125844	Bangladesh	ind1B	T/T
IRIS_313-9227	WP 65::IRGC 36526-1	IRGC 126013	Thailand	ind1B	T/T
IRIS_313-9325	SADA RUPA::IRGC 77299-1	IRGC 125894	Bangladesh	ind1B	T/T
IRIS_313-10247	AMISTAD 82::IRGC 116954-1	IRGC 125949	Cuba	ind1B	T/T
IRIS_313-10293	ECIA 24-107-1::IRGC 116978-1	IRGC 125962	Cuba	ind1B	T/T
IRIS_313-10392	IR 77390-1-6-4-19-1-B::IRGC 117303-1	IRGC 127075	Philippines	ind1B	T/T
IRIS_313-7691	IR 28::IRGC 30411-C1	IRGC 122094	Philippines	ind1B	T/T
IRIS_313-7826	WAS 33-B-B-15-1-4-5::C1	IRGC 122292	Senegal	ind1B	T/T
IRIS_313-7816	WAS 199-B-1-2-1::C1	IRGC 122288	Senegal	ind1B	T/T
IRIS_313-7685	IR 19746-28-2-2::IRGC 78072-C1	IRGC 122089	Philippines	ind1B	T/T
IRIS_313-8161	CNA 4081::GERVEX 1494-C1	IRGC 122017	Brazil	ind1B	T/T
IRIS_313-11480	PR 106::IRGC 53418-1	IRGC 127742	India	ind1B	T/T
IRIS_313-11979	IR 19661-364-1-2-3::IRGC 78061-1	IRGC 127435	Philippines	ind1B	T/T
IRIS_313-11200	BR 52-87-1::IRGC 36849-2	IRGC 128002	India	ind1B	T/T
IRIS_313-11237	TAICHUNG SEN YU 214::IRGC 38899-1	IRGC 127835	Taiwan	ind1B	T/T
B029	Dumai	IRGC 135885	India	ind1B	T/T
B217	Honggu		China	ind1B	T/T
CX121	Guang122		China	ind1B	T/T
CX125	CAOZHAO-2		China	ind1B	T/T
CX126	IRBB 60	IRGC 135946	Philippines	ind1B	T/T
CX134	IRBB 7	IRGC 135948	Philippines	ind1B	T/T
CX206	IR 2061-522-6-9	IRGC 135918	Philippines	ind1B	T/T
CX249	2004	IRGC 135814	China	ind1B	T/T
CX28	Gayabyeo	IRGC 135892	Korea, Republic of	ind1B	T/T
CX33	Shwe Thwe Yin Hyv	IRGC 136045	Myanmar	ind1B	T/T
CX364	42686		_no_info	ind1B	T/T
CX388	KR 200	IRGC 135972	Thailand	ind1B	T/T
CX394	Molizhanxuan	IRGC 135985	China	ind1B	T/T
CX399	Matatag 2	IRGC 135982	Philippines	ind1B	T/T
CX50	Ai Zi DAO		China	ind1B	T/T
CX60	Basmati	IRGC 117652	India	ind1B	T/T
CX82	X 21	IRGC 136073	Viet Nam	ind1B	T/T
CX90	Chhomromg	IRGC 135863	Nepal	ind1B	T/T
CX92	UPR 191-66	IRGC 136063	India	ind1B	T/T
CX97	Budda	IRGC 135851	India	ind1B	T/T
CX408	BG133		Philippines	ind1B	T/T
CX410	BG135		Philippines	ind1B	T/T
CX413	BG138		Philippines	ind1B	T/T
CX414	BG139		Philippines	ind1B	T/T
CX417	BG143		Philippines	ind1B	T/T
CX418	BG144		Philippines	ind1B	T/T
CX419	BG145		Philippines	ind1B	T/T
CX420	BG146		Philippines	ind1B	T/T
CX422	BG148		Philippines	ind1B	T/T
CX423	BG149		Philippines	ind1B	T/T
CX424	BG150		Philippines	ind1B	T/T
CX425	BG151		Philippines	ind1B	T/T
CX426	BG152		Philippines	ind1B	T/T
CX152	Cisadane	IRGC 135866	Indonesia	ind1B	T/T
CX218	Type 3	IRGC 136061	India	ind1B	T/T
CX358	PSBRC 82	IRGC 136024	Philippines	ind1B	T/T
IRIS_313-15896	FEDEARROZ 50::G1	IRGC 126957	Colombia	ind1B	T/T
IRIS_313-15901	IR 77298-14-1-2-10::G1	IRGC 126964	Philippines	ind1B	T/T
IRIS_313-15902	IRRI 146::G1	IRGC 126966	Philippines	ind1B	T/T
IRIS_313-9044	IR 2071-586-5-6-3::IRGC 39291-1	IRGC 125971	Philippines	ind1B	T/T
IRIS_313-10274	ICTA CRISPO 38::IRGC 116994-1	IRGC 125967	Guatemala	ind1B	T/T
IRIS_313-10400	IRGA 370-38-1-1F-C4-2::IRGC 117342-1	IRGC 125988	Colombia	ind1B	T/T
IRIS_313-10289	ARAURE 1::IRGC 116956-1	IRGC 125950	Venezuela	ind1B	T/T
IRIS_313-10290	ELONI::IRGC 116980-1	IRGC 125963	Surinam	ind1B	T/T
IRIS_313-10333	B 6136-3-TB-0-1-5::IRGC 117312-1	IRGC 125951	Indonesia	ind1B	T/T
IRIS_313-10334	B 6136 E-3-TB-0-1-5::IRGC 117311-1	IRGC 125952	Indonesia	ind1B	T/T
IRIS_313-10397	IRGA 318-11-6-9-2B::IRGC 117339-1	IRGC 120991	Colombia	ind1B	T/T
IRIS_313-8392	IR 2003-P7-7-4-2::IRGC 32671-1	IRGC 125970	Philippines	ind1B	T/T
IRIS_313-8514	DAA MANSA::IRGC 67559-1	IRGC 126196	Ghana	ind1B	T/T
IRIS_313-8616	IR 5494 (BPH 1)::IRGC 24484-1	IRGC 131939	Philippines	ind1B	T/T
IRIS_313-8732	WP 36::IRGC 55278-1	IRGC 126092	Thailand	ind1B	T/T
IRIS_313-9032	KHAO GRADOOK CHAHNG::IRGC 17111-1	IRGC 125800	Thailand	ind1B	T/T
IRIS_313-9066	AUS 177::IRGC 29009-1	IRGC 125659	Bangladesh	ind1B	T/T
IRIS_313-9482	E 2024::IRGC 67958-1	IRGC 125730	China	ind1B	T/T
IRIS_313-9566	RP 9-4::IRGC 39735-1	IRGC 126004	India	ind1B	T/T
IRIS_313-9867	SIGARDIS::IRGC 15555-1	IRGC 126088	Sri Lanka	ind1B	T/T
IRIS_313-9917	CHANDINA::IRGC 36420-1	IRGC 125699	Sri Lanka	ind1B	T/T
IRIS_313-9922	IRI 339::IRGC 46956-1	IRGC 125778	Korea, Republic of	ind1B	T/T
IRIS_313-9925	MILYANG 30::IRGC 46977-1	IRGC 125839	Korea, Republic of	ind1B	T/T
IRIS_313-9940	TIKAL 3::IRGC 50649-1	IRGC 125923	Guatemala	ind1B	T/T
IRIS_313-9966	CICA 9::IRGC 53079-1	IRGC 125713	Colombia	ind1B	T/T
IRIS_313-10000	SUWEON 311::IRGC 61890-1	IRGC 125907	Korea, Republic of	ind1B	T/T
IRIS_313-10001	C 662083::IRGC 62101-1	IRGC 125692	Taiwan	ind1B	T/T
IRIS_313-10046	CHAMA (DWARF)::IRGC 69487-1	IRGC 125958	Zambia	ind1B	T/T
IRIS_313-10161	BR IRGA 409::IRGC 55915-1	IRGC 125691	Brazil	ind1B	T/T
IRIS_313-10234	PSBRC 50::IRGC 99706-1	IRGC 125873	Philippines	ind1B	T/T
IRIS_313-10237	PSBRC 86::IRGC 99716-1		Philippines	ind1B	T/T
IRIS_313-10385	IR 75870-5-8-5-B-1::IRGC 117297-1	IRGC 126062	Philippines	ind1B	T/T
IRIS_313-10401	IRGA 370-42-1-1F-C-1::IRGC 117343-1	IRGC 125989	Colombia	ind1B	T/T
IRIS_313-10402	IRGA 411-1-6-1F-A::IRGC 117344-1	IRGC 125990	Colombia	ind1B	T/T
IRIS_313-10287	UQUIHUA::IRGC 117037-1	IRGC 127068	Peru	ind1B	T/T
IRIS_313-10298	3210::IRGC 116950-1	IRGC 127030	Sri Lanka	ind1B	T/T
IRIS_313-7832	WAS 63-22-5-9-10-1::C1	IRGC 122297	Senegal	ind1B	T/T
IRIS_313-7808	WAS 173-B-B-6-2-2::C1	IRGC 122285	Senegal	ind1B	T/T
IRIS_313-7635	SEQ 93::C1	IRGC 122247	China	ind1B	T/T
IRIS_313-7819	WAS 203-B-B-2-4-1::C1	IRGC 122289	Senegal	ind1B	T/T
IRIS_313-7688	IR 22::IRGC 11356-C1	IRGC 122091	Philippines	ind1B	T/T
IRIS_313-7807	WAS 170-B-B-1-1::C1	IRGC 122284	Senegal	ind1B	T/T
IRIS_313-7636	ADNY 11::C1	IRGC 126992	Mali	ind1B	T/T
IRIS_313-7773	SEBERANG MR 77::C1	IRGC 124421	Malaysia	ind1B	T/T
IRIS_313-7689	IR 2307-247-2-2-3::IRGC 77982-C1	IRGC 122092	Philippines	ind1B	T/T
IRIS_313-7824	WAS 21-B-B-20-4-3-3::C1	IRGC 122291	Senegal	ind1B	T/T
IRIS_313-7815	WAS 198-B-3-1-3::C1	IRGC 122287	Senegal	ind1B	T/T
IRIS_313-7820	WAS 206-B-B-2-2-1::C1	IRGC 122290	Senegal	ind1B	T/T
IRIS_313-7766	SAHEL 108::C1	IRGC 122232	Senegal	ind1B	T/T
IRIS_313-7664	CICA 8::C1	IRGC 122011	Colombia	ind1B	T/T
IRIS_313-7911	IR 72967-12-2-3::C1	IRGC 122111	Philippines	ind1B	T/T
IRIS_313-11507	TV 30::IRGC 55221-1	IRGC 127870	Viet Nam	ind1B	T/T
IRIS_313-11513	CHATO::IRGC 55825-1	IRGC 127269	Ecuador	ind1B	T/T
IRIS_313-11538	J 6 IR 520 (WC 693)::IRGC 57600-1	IRGC 127447	Philippines	ind1B	T/T
IRIS_313-11517	IR 4432-28-5::IRGC 55952-1	IRGC 127438	Philippines	ind1B	T/T
IRIS_313-11784	MBEIMBEIHUN::IRGC 69730-1	IRGC 127619	Sierra Leone	ind1B	T/T
IRIS_313-11798	E ZI 100::IRGC 70192-1	IRGC 127365	China	ind1B	T/T
IRIS_313-11886	IR 4683-54-2::IRGC 72992-1	IRGC 127439	Philippines	ind1B	T/T
IRIS_313-11887	IR 19058-107-1::IRGC 72997-1	IRGC 127434	Philippines	ind1B	T/T
IRIS_313-11930	ITA 117::IRGC 75235-1	IRGC 127444	Nigeria	ind1B	T/T
IRIS_313-11941	MOUI SAMBA::IRGC 75751-1	IRGC 128394	Burkina Faso	ind1B	T/T
IRIS_313-11960	PORONG::IRGC 76983-1	IRGC 127740	Indonesia	ind1B	T/T
IRIS_313-11978	IR 5657-33-2::IRGC 77992-1	IRGC 127440	Philippines	ind1B	T/T
IRIS_313-12024	TOS 9795::IRGC 80142-1	IRGC 127866	Sierra Leone	ind1B	T/T
IRIS_313-12135	PERUBAK LUEY::IRGC 86436-1	IRGC 127726	Malaysia	ind1B	T/T
IRIS_313-12234	ANLINGWUBAILI::IRGC 93363-1	IRGC 127124	China	ind1B	T/T
IRIS_313-12319	PSBRC 18::IRGC 99639-1	IRGC 127743	Philippines	ind1B	T/T
IRIS_313-10753	ZACATEPEC::IRGC 16901-2	IRGC 128205	United States of America	ind1B	T/T
IRIS_313-11122	IR 1813-694-2::IRGC 32656-2	IRGC 128059	Philippines	ind1B	T/T
IRIS_313-11233	SPR 7284-57-5::IRGC 38649-1	IRGC 127823	Thailand	ind1B	T/T
IRIS_313-11250	IR 9560-2-6-3::IRGC 40451-1	IRGC 127441	Philippines	ind1B	T/T
IRIS_313-11251	IR 4500-5-1-1::IRGC 40552-2	IRGC 132340	Philippines	ind1B	T/T
IRIS_313-11346	WAGWAG PUTI::IRGC 44804-2	IRGC 132371	Philippines	ind1B	T/T
IRIS_313-11357	CR 579-1-3::IRGC 45443-2	IRGC 128021	India	ind1B	T/T
B032	Rohini	IRGC 136034	India	ind1B	T/T
B033	BW 293-2	IRGC 135853	Sri Lanka	ind1B	T/T
B048	CISOKAN	IRGC 135868	Indonesia	ind1B	T/T
B058	Erjiunan 1		China	ind1B	T/T
B146	JWR 221		China	ind1B	T/T
B194	ECIA 179-S13	IRGC 135886	Cuba	ind1B	T/T
B200	Jinyou 1	IRGC 135959	China	ind1B	T/T
B201	Chengnongshuijing		China	ind1B	T/T
B214	Xuanenchangtanqingzhan		China	ind1B	T/T
B232	Xiangaizao 10hao		China	ind1B	T/T
CX15	Y 134	IRGC 136077	China	ind1B	T/T
CX150	Chorofa	IRGC 135865	Philippines	ind1B	T/T
CX161	IR 42	IRGC 135920	Philippines	ind1B	T/T
CX21	BG 90-2	IRGC 135842	Sri Lanka	ind1B	T/T
CX22	PR 106	IRGC 136022	India	ind1B	T/T
CX225	IR 77298-14-1-2	IRGC 135938	Philippines	ind1B	T/T
CX226	IR 06G113	IRGC 135916	Philippines	ind1B	T/T
CX230	IR 64-IL	IRGC 135929	Philippines	ind1B	T/T
CX238	BW 311-9	IRGC 135854	Sri Lanka	ind1B	T/T
CX250	829	IRGC 135820	China	ind1B	T/T
CX26	Amol3(Sana)		Iran	ind1B	T/T
CX276	IR 8192-200-3-3-1-1	IRGC 135939	Philippines	ind1B	T/T
CX281	IR 68897 B	IRGC 135934	Philippines	ind1B	T/T
CX290	Duo 57		China	ind1B	T/T
CX305	ZH 5	IRGC 136090	China	ind1B	T/T
CX31	Hnankar	IRGC 135903	Myanmar	ind1B	T/T
CX314	117	IRGC 135813	China	ind1B	T/T
CX340	Hua 564	IRGC 135907	China	ind1B	T/T
CX348	Zhonghua 1	IRGC 136093	China	ind1B	T/T
CX357	PSBRC 80	IRGC 136023	Philippines	ind1B	T/T
CX360	Y075		_no_info	ind1B	T/T
CX361	G341		_no_info	ind1B	T/T
CX362	YZX1		_no_info	ind1B	T/T
CX369	IRBB 62	IRGC 135947	Philippines	ind1B	T/T
CX37	OM 997	IRGC 136015	Viet Nam	ind1B	T/T
CX375	NERICA-L-1	IRGC 136004	Cote d'Ivoire	ind1B	T/T
CX381	Adny 11	IRGC 135821	Mali	ind1B	T/T
CX382	Kogomg 1-1	IRGC 135971	_no_info	ind1B	T/T
CX385	NPT-100	IRGC 136011	China	ind1B	T/T
CX387	1088	IRGC 135812	_no_info	ind1B	T/T
CX393	Huangsizhan		China	ind1B	T/T
CX403	IR 64 A		Philippines	ind1B	T/T
CX43	IR 66897 B	IRGC 135931	Philippines	ind1B	T/T
CX44	IR 58025 B	IRGC 135925	Philippines	ind1B	T/T
CX45	Dhan 4	IRGC 135877	India	ind1B	T/T
CX73	IR 6	IRGC 135927	Philippines	ind1B	T/T
CX76	BG 304	IRGC 135841	Sri Lanka	ind1B	T/T
CX79	Cs 94	IRGC 135873	Viet Nam	ind1B	T/T
CX80	OM 1706	IRGC 136014	Viet Nam	ind1B	T/T
CX83	X 22	IRGC 136074	Viet Nam	ind1B	T/T
CX9	Fengaizhan		China	ind1B	T/T
CX91	Govind	IRGC 135897	India	ind1B	T/T
CX409	BG134		Philippines	ind1B	T/T
CX411	BG136		Philippines	ind1B	T/T
CX416	BG142		Philippines	ind1B	T/T
CX421	BG147		Philippines	ind1B	T/T
CX561	177-74		China	ind1B	T/T
IRIS_313-11437	CAMPECHE A 79::IRGC 51102-1	IRGC 127246	Mexico	ind1B	T/T
CX376	NERICA-L-20	IRGC 136005	Cote d'Ivoire	ind1B	T/T
IRIS_313-10040	MILYANG 77::IRGC 69340-1	IRGC 125840	Korea, Republic of	ind1B	T/T
IRIS_313-10002	BW 295-5::IRGC 63098-1	IRGC 125955	Sri Lanka	ind1B	T/T
IRIS_313-10417	UPR 1201-1-20-1::IRGC 117357-1	IRGC 126012	India	ind1B	T/T
IRIS_313-10238	PSBRC 88::IRGC 99717-1	IRGC 125876	Philippines	ind1B	T/T
IRIS_313-8067	MEDUSA::GERVEX 323-C1	IRGC 122165	Italy	ind1B	T/T
IRIS_313-7654	BOUAKE 189::C1	IRGC 126997	Cote d'Ivoire	ind1B	T/T
IRIS_313-7770	SAMBALA MALO::C1	IRGC 122239	Mali	ind1B	T/T
IRIS_313-11990	TAISEN GLUTINOUS YU 1157::IRGC 78750-1	IRGC 127839	Taiwan	ind1B	T/T
IRIS_313-11162	SABRAN::IRGC 34630-1	IRGC 127775	Indonesia	ind1B	T/T
CX237	B 6136-3-TB-0-1-5	IRGC 135834	Indonesia	ind1B	T/T
CX25	Cisanggarung	IRGC 135867	Indonesia	ind1B	T/T
CX30	MR 185	IRGC 135991	Malaysia	ind1B	T/T
CX370	Chenghui 727		China	ind1B	T/T
CX377	NERICA-L-27	IRGC 136006	Cote d'Ivoire	ind1B	T/T
CX378	Huhan 15		China	ind1B	T/T
CX379	Nionoka	IRGC 136008	Mali	ind1B	T/T
CX96	Ajaya	IRGC 135824	India	ind1B	T/T
IRIS_313-11300	ARC 14709::IRGC 42976-2	IRGC 127960	India	ind2	C/C
IRIS_313-9148	BADAL 1163::IRGC 32796-1	IRGC 125664	Bangladesh	ind2	C/C
B052	J 34	IRGC 135949	Madagascar	ind2	C/C
IRIS_313-11914	IB 11::IRGC 74420-2	IRGC 132252	Burundi	ind2	C/C
IRIS_313-10717	PERIYA VELLAI::IRGC 15475-1	IRGC 127725	Sri Lanka	ind2	C/C
IRIS_313-11478	LOCAL::IRGC 53300-1	IRGC 127572	India	ind2	C/C
IRIS_313-11487	LALDIGHA::IRGC 53541-1	IRGC 128358	Bangladesh	ind2	C/C
IRIS_313-11420	PISINI::IRGC 50035-2	IRGC 128138	India	ind2	C/C
IRIS_313-10610	ALAGUSAMBA::IRGC 8944-2	IRGC 132315	Sri Lanka	ind2	C/C
IRIS_313-9862	MODDAI KARUPPAN::IRGC 15465-1	IRGC 126139	Sri Lanka	ind2	C/C
IRIS_313-10114	FACAGRO 64::IRGC 82059-1	IRGC 125739	Burundi	ind2	T/T
IRIS_313-9817	GEANT W 7::IRGC 9620-1	IRGC 121342	Netherlands	ind2	T/T
IRIS_313-8244	POKKALI::IRGC 8948-1	IRGC 126002	Sri Lanka	ind2	T/T
IRIS_313-8660	KOTTEYARAN::IRGC 47383-1	IRGC 125616	Sri Lanka	ind2	T/T
IRIS_313-9351	PARA NELLU::IRGC 50009-1	IRGC 125868	India	ind2	T/T
IRIS_313-9388	VARY MALADY MENA::IRGC 51555-1	IRGC 125931	Madagascar	ind2	T/T
IRIS_313-9606	DA 11::IRGC 6046-1	IRGC 124431	Bangladesh	ind2	T/T
IRIS_313-10030	NS 252::IRGC 68878-1	IRGC 121075	Madagascar	ind2	T/T
IRIS_313-10102	KELIRENY::IRGC 78426-1	IRGC 127056	Madagascar	ind2	T/T
IRIS_313-8568	LARHA MUGAD::IRGC 52339-1	IRGC 125619	India	ind2	T/T
IRIS_313-9492	NCS 237::IRGC 62202-1	IRGC 125853	India	ind2	T/T
IRIS_313-8349	LATA MONA::IRGC 49333-1	IRGC 128535	Bangladesh	ind2	T/T
IRIS_313-8450	498-2A BR 8::IRGC 5891-1	IRGC 126041	India	ind2	T/T
IRIS_313-8509	PUILLIPINA KATARI::IRGC 77293-1	IRGC 126261	Bangladesh	ind2	T/T
IRIS_313-8631	DUDRE::IRGC 52523-1	IRGC 125608	India	ind2	T/T
IRIS_313-8647	PERUNEL::IRGC 63113-1	IRGC 125621	India	ind2	T/T
IRIS_313-8754	TYPE 50::IRGC 74782-1	IRGC 126011	India	ind2	T/T
IRIS_313-8757	NIRGUNI::IRGC 61127-1	IRGC 126000	India	ind2	T/T
IRIS_313-8796	DUDH KADAR::IRGC 67707-1	IRGC 125607	India	ind2	T/T
IRIS_313-8844	ARC 14060::IRGC 41374-1	IRGC 125648	India	ind2	T/T
IRIS_313-8854	CHAKOL::IRGC 77226-1	IRGC 125696	Bangladesh	ind2	T/T
IRIS_313-8900	ARC 14654::IRGC 41663-1	IRGC 125650	India	ind2	T/T
IRIS_313-8920	PATALASAFED SUNGHAWADO::IRGC 61133-1	IRGC 125869	India	ind2	T/T
IRIS_313-8988	BANIKAT::IRGC 67720-1	IRGC 125672	India	ind2	T/T
IRIS_313-9072	MUTA GANJE::IRGC 26744-1	IRGC 125847	Bangladesh	ind2	T/T
IRIS_313-9139	GOJOL GORIA::IRGC 26629-1	IRGC 125754	Bangladesh	ind2	T/T
IRIS_313-9258	MAKRO::IRGC 74763-1	IRGC 126158	India	ind2	T/T
IRIS_313-9287	SONAMUKHI::IRGC 46693-1	IRGC 126161	India	ind2	T/T
IRIS_313-9384	BARIK KUDI::IRGC 52807-1	IRGC 125674	India	ind2	T/T
IRIS_313-9391	KALABAIL::IRGC 25877-1	IRGC 125789	Bangladesh	ind2	T/T
IRIS_313-9403	BADUIE::IRGC 53715-1	IRGC 125666	India	ind2	T/T
IRIS_313-9433	GOKULGANJA::IRGC 45701-1	IRGC 126151	India	ind2	T/T
IRIS_313-9547	LABRA::IRGC 74757-1	IRGC 125817	India	ind2	T/T
IRIS_313-9551	BENGALY MORIMO::IRGC 10976-1	IRGC 125677	Madagascar	ind2	T/T
IRIS_313-9557	MULLIKURUVA::IRGC 77529-1	IRGC 125845	India	ind2	T/T
IRIS_313-9709	MAKALIOKA::IRGC 376-1	IRGC 125832	Madagascar	ind2	T/T
IRIS_313-9732	MAMORIAKA::IRGC 68672-1	IRGC 125833	Madagascar	ind2	T/T
IRIS_313-9795	HD 10::IRGC 6638-1	IRGC 125759	Australia	ind2	T/T
IRIS_313-9936	SITHAIYAN KOTTAI SAMBA::IRGC 50155-1	IRGC 126143	Sri Lanka	ind2	T/T
IRIS_313-9970	RACE PERUMAL::IRGC 55347-1	IRGC 125881	Sri Lanka	ind2	T/T
IRIS_313-10010	LALKA (LAL DHAN)::IRGC 64946-1	IRGC 125818	Fiji	ind2	T/T
IRIS_313-10026	KITRANA 1007::IRGC 68517-1	IRGC 125804	Madagascar	ind2	T/T
IRIS_313-10035	RIZ TYPE SORGHO::IRGC 69015-1	IRGC 125887	Madagascar	ind2	T/T
IRIS_313-8530	DHANE BURWA::IRGC 10105-1	IRGC 126199	India	ind2	T/T
IRIS_313-9156	DHOLA AMAN (LOWLAND AMAN)::IRGC 8341-1	IRGC 126200	Bangladesh	ind2	T/T
IRIS_313-8305	URAIBOOL::IRGC 52785-1	IRGC 126289	India	ind2	T/T
IRIS_313-8391	MARAGBE::IRGC 69263-1		Burkina Faso	ind2	T/T
IRIS_313-8683	JOTA BITCHI 1::IRGC 77253-1	IRGC 135532	Bangladesh	ind2	T/T
IRIS_313-8703	DA 7::IRGC 5809-2	IRGC 124432	Bangladesh	ind2	T/T
IRIS_313-9049	PATNAI 31-675::IRGC 38145-1		Bangladesh	ind2	T/T
IRIS_313-9294	AUS 78-62::IRGC 69456-1	IRGC 131929	Gambia	ind2	T/T
IRIS_313-9935	MEKENZIE SMALL::IRGC 49895-1	IRGC 126167	Guyana	ind2	T/T
IRIS_313-7725	MADINIKA 1329::GERVEX 8366-C1	IRGC 124407	Madagascar	ind2	T/T
IRIS_313-7799	VARY LAVA DE MAROVATO::GERVEX 8396-C1	IRGC 124428	Madagascar	ind2	T/T
IRIS_313-7736	NONA BOKRA::IRGC 22710-C1	IRGC 122181	India	ind2	T/T
IRIS_313-7728	MAMORIAKA 114::GERVEX 5176-C1	IRGC 122159	Madagascar	ind2	T/T
IRIS_313-7720	LAITRA::GERVEX 8400-C1	IRGC 124405	Madagascar	ind2	T/T
IRIS_313-7650	BOTOHAVANA 139::GERVEX 8237-C1	IRGC 124380	Madagascar	ind2	T/T
IRIS_313-7758	ROJOKELY::GERVEX 8410-C1	IRGC 122220	Madagascar	ind2	T/T
IRIS_313-7795	TSIPALA MENA 626::GERVEX 5392-C1	IRGC 124427	Madagascar	ind2	T/T
IRIS_313-11446	NAPDAI::IRGC 52009-1	IRGC 127647	India	ind2	T/T
IRIS_313-11453	ZINYA KOLAMBA::IRGC 52402-1	IRGC 127916	India	ind2	T/T
IRIS_313-11461	VAIKATHARYAN::IRGC 52805-1	IRGC 127881	India	ind2	T/T
IRIS_313-11497	PADI ARA::IRGC 54252-2	IRGC 135630	Indonesia	ind2	T/T
IRIS_313-11505	K 1074::IRGC 55017-1	IRGC 127469	India	ind2	T/T
IRIS_313-11558	NULI::IRGC 58824-1	IRGC 127684	Bangladesh	ind2	T/T
IRIS_313-11566	MOONOR::IRGC 59136-1		Nepal	ind2	T/T
IRIS_313-11597	BHATA PYAGI::IRGC 60895-1	IRGC 127222	India	ind2	T/T
IRIS_313-11599	JUGRAY::IRGC 60960-1	IRGC 127468	India	ind2	T/T
IRIS_313-11600	KOTODESHI::IRGC 60982-1	IRGC 128353	India	ind2	T/T
IRIS_313-11607	HOLDIGANTHI::IRGC 61105-1	IRGC 127411	India	ind2	T/T
IRIS_313-11638	NCS 331::IRGC 62247-1	IRGC 127656	India	ind2	T/T
IRIS_313-11641	NCS 477::IRGC 62299-1	IRGC 127659	India	ind2	T/T
IRIS_313-11645	NCS 766::IRGC 62478-1	IRGC 127664	India	ind2	T/T
IRIS_313-11646	NCS 771 A::IRGC 62483-1	IRGC 127665	India	ind2	T/T
IRIS_313-11647	NCS 809 A::IRGC 62502-1	IRGC 127666	India	ind2	T/T
IRIS_313-11648	NCS 830::IRGC 62518-1	IRGC 127667	India	ind2	T/T
IRIS_313-11650	NCS 901 A::IRGC 62568-1	IRGC 127668	India	ind2	T/T
IRIS_313-11657	EX WUKARI (WILD)::IRGC 63214-1		Nigeria	ind2	T/T
IRIS_313-11671	DERAWA::IRGC 64106-1	IRGC 127313	Nepal	ind2	T/T
IRIS_313-11741	HERATH BANDA::IRGC 67630-1	IRGC 127407	Sri Lanka	ind2	T/T
IRIS_313-11760	MENAHARA 505::IRGC 68709-1	IRGC 127623	Madagascar	ind2	T/T
IRIS_313-11761	NS 199::IRGC 68864-1	IRGC 127683	Cote d'Ivoire	ind2	T/T
IRIS_313-11762	NS 1515::IRGC 68947-1	IRGC 127682	Madagascar	ind2	T/T
IRIS_313-11782	MALAGASY::IRGC 69717-1	IRGC 128376	Zambia	ind2	T/T
IRIS_313-11787	TANDAKAY FINGO::IRGC 69793-1	IRGC 127845	Gambia	ind2	T/T
IRIS_313-11789	SABORAMANDALOAFO::IRGC 69875-1	IRGC 127774	Madagascar	ind2	T/T
IRIS_313-11791	VARY LAHY::IRGC 69908-1	IRGC 127885	Madagascar	ind2	T/T
IRIS_313-11793	KOMALIOKO::IRGC 69958-1	IRGC 128350	Madagascar	ind2	T/T
IRIS_313-11811	MOSHI::IRGC 70648-1	IRGC 127632	Kenya	ind2	T/T
IRIS_313-11794	TSIPALA MENAHAR::IRGC 69979-1	IRGC 127867	Madagascar	ind2	T/T
IRIS_313-11821	19::IRGC 70786-1	IRGC 127096	India	ind2	T/T
IRIS_313-11822	BHONDU PAREWA::IRGC 70802-3	IRGC 135738	India	ind2	T/T
IRIS_313-11823	BHU BHUSI::IRGC 70803-1	IRGC 127223	India	ind2	T/T
IRIS_313-11824	DHANIYA PHOOL::IRGC 70811-1	IRGC 127317	India	ind2	T/T
IRIS_313-11828	LALI GURMATIA::IRGC 70854-1	IRGC 127544	India	ind2	T/T
IRIS_313-11916	MUDALIGA WEE::IRGC 74706-1	IRGC 128395	Sri Lanka	ind2	T/T
IRIS_313-11919	LAKHA KUAR::IRGC 74760-1	IRGC 127542	India	ind2	T/T
IRIS_313-11932	SINDANO 3::IRGC 75279-1	IRGC 127808	Kenya	ind2	T/T
IRIS_313-11945	MALIKULI::IRGC 76237-1	IRGC 127598	Bangladesh	ind2	T/T
IRIS_313-11964	VUOTTA SAIL::IRGC 77306-1	IRGC 127888	Bangladesh	ind2	T/T
IRIS_313-11969	SHYAMJIRA::IRGC 77522-3	IRGC 135795	India	ind2	T/T
IRIS_313-12082	MAVOLATSIKA::IRGC 83137-1	IRGC 127614	Madagascar	ind2	T/T
IRIS_313-12083	SARIN TSIPALA::IRGC 83154-1	IRGC 128460	Madagascar	ind2	T/T
IRIS_313-12118	OVIBENAMPOTAKA + OVIBE + MAKALIOKA::IRGC 84756-1	IRGC 127691	Madagascar	ind2	T/T
IRIS_313-12278	MENALAVA::IRGC 97122-3	IRGC 135774	India	ind2	T/T
IRIS_313-12284	VARY GONY::IRGC 97308-2	IRGC 128200	Madagascar	ind2	T/T
IRIS_313-10476	PACHCHAIPERUMAL 2462-11::IRGC 3474-1	IRGC 127698	Sri Lanka	ind2	T/T
IRIS_313-10542	BELLO::IRGC 6658-2	IRGC 127992	India	ind2	T/T
IRIS_313-10526	CO 2::IRGC 6186-2		India	ind2	T/T
IRIS_313-10628	O. SATIVA::IRGC 10164-2	IRGC 132361	India	ind2	T/T
IRIS_313-10661	SAMBA::IRGC 11993-1	IRGC 127781	Sri Lanka	ind2	T/T
IRIS_313-10664	ARC 6052::IRGC 12196-1	IRGC 127163	India	ind2	T/T
IRIS_313-10678	MAKALIOKA::IRGC 12781-2	IRGC 132353	Madagascar	ind2	T/T
IRIS_313-10719	VELLAI KOLOMBAN::IRGC 15517-1	IRGC 127886	Sri Lanka	ind2	T/T
IRIS_313-10721	HALSUDU HEENATI::IRGC 15599-1	IRGC 127401	Sri Lanka	ind2	T/T
IRIS_313-10716	MURUNGA::IRGC 15428-1	IRGC 127640	Sri Lanka	ind2	T/T
IRIS_313-10835	PERUNEL 0-69-18::IRGC 19581-1	IRGC 127727	India	ind2	T/T
IRIS_313-10836	VELLA PERUVAZHA 0-68-12::IRGC 19588-1	IRGC 127887	India	ind2	T/T
IRIS_313-10855	ARC 10159::IRGC 20754-2	IRGC 132316	India	ind2	T/T
IRIS_313-10863	ARC 11322::IRGC 21315-2	IRGC 127937	India	ind2	T/T
IRIS_313-10974	KAMRANGA::IRGC 26373-2	IRGC 128070	Bangladesh	ind2	T/T
IRIS_313-10977	MATI CHAL::IRGC 26399-2	IRGC 128107	Bangladesh	ind2	T/T
IRIS_313-10986	HALDI JAON::IRGC 26638-2	IRGC 128048	Bangladesh	ind2	T/T
IRIS_313-10989	GUTTI AKKULLU::IRGC 26850-2	IRGC 128046	India	ind2	T/T
IRIS_313-11114	BIRUI SAIL::IRGC 31745-2	IRGC 132305	Bangladesh	ind2	T/T
IRIS_313-11120	GURULEY::IRGC 32441-1	IRGC 127396	Bhutan	ind2	T/T
IRIS_313-11167	DUBRAJ::IRGC 34904-1	IRGC 127343	India	ind2	T/T
IRIS_313-11205	KAZALSAIL::IRGC 37161-2	IRGC 128075	Bangladesh	ind2	T/T
IRIS_313-11207	PAIRJAT::IRGC 37252-2	IRGC 128126	Bangladesh	ind2	T/T
IRIS_313-11211	KADAMSAIL::IRGC 37468-2	IRGC 128063	Bangladesh	ind2	T/T
IRIS_313-11212	KALOBONA::IRGC 37478-2	IRGC 132309	Bangladesh	ind2	T/T
IRIS_313-11219	BLACK 28-564::IRGC 37815-2	IRGC 127998	Bangladesh	ind2	T/T
IRIS_313-11220	CHITRAJ 14-134::IRGC 37837-2	IRGC 128015	Bangladesh	ind2	T/T
IRIS_313-11227	SADAJIRA 19-317::IRGC 38344-2	IRGC 128154	Bangladesh	ind2	T/T
IRIS_313-11229	STRAW 23-428::IRGC 38416-2	IRGC 128171	Bangladesh	ind2	T/T
IRIS_313-11230	STRAW 23-438::IRGC 38426-2	IRGC 128172	Bangladesh	ind2	T/T
IRIS_313-11231	STRAW 23-471::IRGC 38456-3	IRGC 135799	Bangladesh	ind2	T/T
IRIS_313-11241	BR 116-3B-53::IRGC 39559-2	IRGC 128001	Bangladesh	ind2	T/T
IRIS_313-11282	ARC 15589::IRGC 42096-2	IRGC 132243	India	ind2	T/T
IRIS_313-11285	ARC 18064::IRGC 42237-1		India	ind2	T/T
IRIS_313-11294	ARC 11245::IRGC 42651-2	IRGC 127936	India	ind2	T/T
IRIS_313-11301	ARC 14868::IRGC 43009-2	IRGC 127963	India	ind2	T/T
IRIS_313-11308	ARC 15403::IRGC 43183-2	IRGC 127966	India	ind2	T/T
IRIS_313-11310	ARC 15929::IRGC 43269-2	IRGC 127968	India	ind2	T/T
IRIS_313-11349	BACHHAIKALMA::IRGC 45003-2	IRGC 127980	India	ind2	T/T
IRIS_313-11358	DADKHANI::IRGC 45454-2	IRGC 128023	India	ind2	T/T
IRIS_313-11361	KALIKALMA::IRGC 45996-2	IRGC 128067	India	ind2	T/T
IRIS_313-11363	KHEJURTHUPI::IRGC 46137-2	IRGC 128089	India	ind2	T/T
IRIS_313-11370	SACHI::IRGC 46612-2	IRGC 132368	India	ind2	T/T
IRIS_313-11372	SUFALDHULA::IRGC 46698-2	IRGC 128173	India	ind2	T/T
IRIS_313-11409	CUTTACK 29::IRGC 49573-1	IRGC 127289	India	ind2	T/T
B031	Ngatsin	IRGC 136007	India	ind2	T/T
CX98	Doddabyranella	IRGC 135882	India	ind2	T/T
IRIS_313-11918	DILBAKSH::IRGC 74738-1	IRGC 128279	India	ind2	T/T
IRIS_313-11228	SADAJIRA 19-339::IRGC 38361-2	IRGC 128155	Bangladesh	ind2	T/T
B012	2037 (Rajahamsal)	IRGC 135815	India	ind2	T/T
CX160	W 1263	IRGC 136066	India	ind2	T/T
IRIS_313-9039	MUTTU SAMBA::IRGC 36333-1	IRGC 121441	Sri Lanka	ind2	T/T
IRIS_313-9187	WANGKOD::IRGC 71646-1	IRGC 126991	Malaysia	ind2	T/T
IRIS_313-8622	XITTO::IRGC 6671-1	IRGC 126294	India	ind2	T/T
IRIS_313-8303	SURMATIYA::IRGC 74779-1	IRGC 126008	India	ind2	T/T
IRIS_313-8559	KEERIPALA CHILL PADDY::IRGC 49790-1	IRGC 125615	India	ind2	T/T
IRIS_313-8614	RAJHUSAI (ACR 12)::IRGC 53630-1	IRGC 126264	India	ind2	T/T
IRIS_313-8632	PATMADHAI 1::IRGC 77292-1		Bangladesh	ind2	T/T
IRIS_313-8704	ROPA::IRGC 74774-1		India	ind2	T/T
IRIS_313-8731	NIBARI::IRGC 67742-1	IRGC 126119	India	ind2	T/T
IRIS_313-8737	SADAJIRA 19-287::IRGC 38320-1	IRGC 126270	Bangladesh	ind2	T/T
IRIS_313-8850	ASHMBER::IRGC 27522-1	IRGC 125657	Bangladesh	ind2	T/T
IRIS_313-8924	KUTTA::IRGC 52184-1	IRGC 125815	India	ind2	T/T
IRIS_313-8925	KURULUTUDU::IRGC 36304-1	IRGC 125813	Sri Lanka	ind2	T/T
IRIS_313-8957	BAM 9::IRGC 6179-1	IRGC 125670	India	ind2	T/T
IRIS_313-9067	BHOJON KOLPO::IRGC 31727-1	IRGC 125681	Bangladesh	ind2	T/T
IRIS_313-9121	KHAO LEUANG RAI::IRGC 48168-1	IRGC 125802	Thailand	ind2	T/T
IRIS_313-9174	KUSHIARA::IRGC 34709-1	IRGC 125814	Bangladesh	ind2	T/T
IRIS_313-9218	KALO CHAKOL::IRGC 77258-1	IRGC 126136	Bangladesh	ind2	T/T
IRIS_313-9259	G 25::IRGC 45733-1	IRGC 126150	India	ind2	T/T
IRIS_313-9262	JHODI BIRUN::IRGC 31812-1	IRGC 125785	Bangladesh	ind2	T/T
IRIS_313-9271	PURA BINNI::IRGC 26772-1	IRGC 125878	Bangladesh	ind2	T/T
IRIS_313-9348	BK 26::IRGC 45197-1	IRGC 125684	India	ind2	T/T
IRIS_313-9611	WANGA BARUGULU::IRGC 52261-1	IRGC 125935	India	ind2	T/T
IRIS_313-9617	HOLDI GIRA::IRGC 31801-1	IRGC 126979	Bangladesh	ind2	T/T
IRIS_313-9825	MOCHICA::IRGC 11070-1	IRGC 126159	Peru	ind2	T/T
IRIS_313-9832	RANGOON SAMBA::IRGC 11940-1	IRGC 125883	Sri Lanka	ind2	T/T
IRIS_313-8595	MAKALIOKA STANDARD::IRGC 12768-1	IRGC 126240	Madagascar	ind2	T/T
IRIS_313-8727	T 315::IRGC 54792-1	IRGC 126280	India	ind2	T/T
IRIS_313-8733	NOLOS::IRGC 77285-1		Bangladesh	ind2	T/T
IRIS_313-9360	BHASAMANIK::IRGC 46954-1		India	ind2	T/T
IRIS_313-9397	DUDHSWAR 15-141::IRGC 37951-1		Bangladesh	ind2	T/T
IRIS_313-7793	TSIPALA B 160::GERVEX 8378-C1	IRGC 124426	Madagascar	ind2	T/T
IRIS_313-7651	BOTRA MAITSO::GERVEX 8389-C1	IRGC 121990	Madagascar	ind2	T/T
IRIS_313-11445	NCS 102::IRGC 51854-1	IRGC 127653	India	ind2	T/T
IRIS_313-11448	BARAMANJ::IRGC 52067-1	IRGC 127209	India	ind2	T/T
IRIS_313-11460	SELHI::IRGC 52760-1	IRGC 127792	India	ind2	T/T
IRIS_313-11491	BIR BAHADUR::IRGC 53889-1	IRGC 127230	India	ind2	T/T
IRIS_313-11500	SKK::IRGC 54356-1	IRGC 127816	Indonesia	ind2	T/T
IRIS_313-11561	BANGLA::IRGC 58876-1	IRGC 128238	Nepal	ind2	T/T
IRIS_313-11563	BIJULI BATI::IRGC 58917-1	IRGC 127227	Nepal	ind2	T/T
IRIS_313-11565	KUSUM KATIKI::IRGC 59099-1	IRGC 127536	Nepal	ind2	T/T
IRIS_313-11606	BOKDEL::IRGC 61085-1	IRGC 127233	India	ind2	T/T
IRIS_313-11642	NCS 599::IRGC 62373-1	IRGC 127661	India	ind2	T/T
IRIS_313-11644	NCS 745::IRGC 62466-1	IRGC 127663	India	ind2	T/T
IRIS_313-11723	DISSIGBE::IRGC 66916-1	IRGC 127320	Guinea	ind2	T/T
IRIS_313-11738	PAUNDRI::IRGC 67527-1	IRGC 127720	India	ind2	T/T
IRIS_313-11758	FOFFI::IRGC 68438-1	IRGC 131987	Cote d'Ivoire	ind2	T/T
IRIS_313-11772	ROJON'NY NTAOLO::IRGC 69410-1	IRGC 128452	Madagascar	ind2	T/T
IRIS_313-11827	KARI GURMATIA::IRGC 70850-1		India	ind2	T/T
IRIS_313-12013	RAUSRR 4::IRGC 79785-1	IRGC 127767	India	ind2	T/T
IRIS_313-12014	ADANKARU::IRGC 79842-1	IRGC 127105	Nigeria	ind2	T/T
IRIS_313-12015	DOGON IRI::IRGC 79882-1	IRGC 127333	Nigeria	ind2	T/T
IRIS_313-11983	KERIBAREFOR::IRGC 78454-1	IRGC 128337	Burkina Faso	ind2	T/T
IRIS_313-10519	ADT 22::IRGC 5901-3	IRGC 135733	India	ind2	T/T
IRIS_313-10536	GAMTI 1-34::IRGC 6479-2	IRGC 128041	Tanzania	ind2	T/T
IRIS_313-10544	DONGREM::IRGC 6688-1	IRGC 127340	India	ind2	T/T
IRIS_313-10573	SOSSOKA OULE::IRGC 7850-2	IRGC 128168	Mali	ind2	T/T
IRIS_313-10576	BAANYALOJOPOIHUN::IRGC 7928-2	IRGC 127979	Sierra Leone	ind2	T/T
IRIS_313-10527	ADT 12::IRGC 6254-1	IRGC 127107	India	ind2	T/T
IRIS_313-10662	KAHATAWEE::IRGC 12004-1	IRGC 127476	Sri Lanka	ind2	T/T
IRIS_313-10667	ARC 7236::IRGC 12335-1	IRGC 127168	India	ind2	T/T
IRIS_313-10723	MOND BA::IRGC 15813-2	IRGC 128111	Senegal	ind2	T/T
IRIS_313-10756	DAMODAR::IRGC 17038-1	IRGC 127299	India	ind2	T/T
IRIS_313-10715	SUDU KARAYAL::IRGC 15348-1	IRGC 127827	Sri Lanka	ind2	T/T
IRIS_313-10833	EDAKKADAN 0-69-27::IRGC 19560-1	IRGC 127355	India	ind2	T/T
IRIS_313-10880	ARC 12180::IRGC 21965-2	IRGC 127940	India	ind2	T/T
IRIS_313-10929	KOLONGI BAO::IRGC 24135-2	IRGC 128090	India	ind2	T/T
IRIS_313-10971	BADAL::IRGC 26290-2	IRGC 127981	Bangladesh	ind2	T/T
IRIS_313-10972	DUDA MONOR::IRGC 26335-2	IRGC 128033	Bangladesh	ind2	T/T
IRIS_313-10973	KALA DIGHA::IRGC 26367-2	IRGC 128064	Bangladesh	ind2	T/T
IRIS_313-10975	KOLA MUCHI::IRGC 26384-2		Bangladesh	ind2	T/T
IRIS_313-10982	LUDI GOCHYA::IRGC 26504-2	IRGC 128100	Bangladesh	ind2	T/T
IRIS_313-10984	DUDHSAR::IRGC 26609-2	IRGC 128034	Bangladesh	ind2	T/T
IRIS_313-10985	GOBOL SAIL (BALAM)::IRGC 26624-2	IRGC 132424	Bangladesh	ind2	T/T
IRIS_313-11041	POONGAR::IRGC 28611-1	IRGC 127738	India	ind2	T/T
IRIS_313-11099	PECALO::IRGC 30595-2		Sierra Leone	ind2	T/T
IRIS_313-11113	KAL SHULI::IRGC 31665-2	IRGC 128069	Bangladesh	ind2	T/T
IRIS_313-11203	GOCHIAGARI::IRGC 37086-2	IRGC 128044	Bangladesh	ind2	T/T
IRIS_313-11209	VADAI::IRGC 37341-3	IRGC 135806	Bangladesh	ind2	T/T
IRIS_313-11221	CYLINDRICAL 30-605::IRGC 37845-2	IRGC 128022	Bangladesh	ind2	T/T
IRIS_313-11222	DUDHSWAR 15-157::IRGC 37967-2	IRGC 132308	Bangladesh	ind2	T/T
IRIS_313-11224	PATNAI 31-679::IRGC 38149-2	IRGC 128130	Bangladesh	ind2	T/T
IRIS_313-11226	SADAJIRA 19-258::IRGC 38293-2	IRGC 128153	Bangladesh	ind2	T/T
IRIS_313-11267	ARC 14358::IRGC 41523-2	IRGC 127956	India	ind2	T/T
IRIS_313-11321	GANDHISAIL::IRGC 43826-2	IRGC 128043	Bangladesh	ind2	T/T
IRIS_313-11271	ARC 14737::IRGC 41729-2	IRGC 127961	India	ind2	T/T
IRIS_313-11335	INANUPAN::IRGC 44461-2	IRGC 132339	Philippines	ind2	T/T
IRIS_313-11339	MILAGROSA::IRGC 44634-2	IRGC 128109	Philippines	ind2	T/T
IRIS_313-11351	BANCHI::IRGC 45055-2	IRGC 127986	India	ind2	T/T
IRIS_313-11354	CAC 75::IRGC 45352-2	IRGC 128008	India	ind2	T/T
IRIS_313-11359	DAHARNAGRA::IRGC 45465-2	IRGC 128024	India	ind2	T/T
IRIS_313-11367	MAKARANDASAIL::IRGC 46289-2	IRGC 128103	India	ind2	T/T
IRIS_313-11369	RANACHANDRABHOG::IRGC 46567-2	IRGC 128146	India	ind2	T/T
IRIS_313-11404	AMON 4::IRGC 49375-2	IRGC 127925	Bangladesh	ind2	T/T
IRIS_313-11407	BATCHA BHOG (SCENTED)::IRGC 49440-2	IRGC 127989	India	ind2	T/T
IRIS_313-11411	DONRADAO::IRGC 49604-1	IRGC 127342	Brazil	ind2	T/T
IRIS_313-11416	KONAMANI::IRGC 49806-1	IRGC 127529	India	ind2	T/T
IRIS_313-11418	MATALI::IRGC 49891-2	IRGC 128106	India	ind2	T/T
IRIS_313-11421	TULASIBAS::IRGC 50192-2	IRGC 128196	India	ind2	T/T
CX130	CHIPDA	IRGC 135864	India	ind2	T/T
CX155	Madhukar	IRGC 135979	India	ind2	T/T
CX99	Doddi	IRGC 135883	India	ind2	T/T
IRIS_313-9516	NCS 840::IRGC 62530-1	IRGC 126251	India	ind2	T/T
IRIS_313-8922	AGAI 1::IRGC 24532-1		Indonesia	ind2	T/T
IRIS_313-8968	KALU ILANKALAYAN::IRGC 36270-1	IRGC 125792	Sri Lanka	ind2	T/T
IRIS_313-9740	ROJOFOTSY::IRGC 69402-1	IRGC 126083	Madagascar	ind2	T/T
IRIS_313-10640	SR 26 B::IRGC 10803-2	IRGC 128169	India	ind2	T/T
IRIS_313-11110	SAYAM::IRGC 31538-2	IRGC 128159	Sri Lanka	ind2	T/T
IRIS_313-11115	KALA MUNA::IRGC 31832-2	IRGC 128066	Bangladesh	ind2	T/T
IRIS_313-11368	PANIKELASH::IRGC 46500-2	IRGC 128128	India	ind2	T/T
IRIS_313-11408	CHITRAKALI::IRGC 49524-2	IRGC 128016	India	ind2	T/T
B087	Zhongnong 4		China	ind2	T/T
CX153	Jalmagna	IRGC 135951	India	ind2	T/T
IRIS_313-11242	OR 117-8::IRGC 39680-2	IRGC 128121	India	ind2	T/C
IRIS_313-9197	GABAHSI RASAKI C 90::IRGC 49647-1	IRGC 126205	India	ind3	T/T
IRIS_313-9461	KARANTABA 1::IRGC 15924-1	IRGC 125795	Senegal	ind3	T/T
IRIS_313-11615	MANARE (PHOM)::IRGC 61437-1	IRGC 132408	Guinea	ind3	T/T
IRIS_313-11609	MAE HAWM::IRGC 61283-1	IRGC 127587	Thailand	ind3	T/T
IRIS_313-11683	NIAW KHIAW NGOO::IRGC 64563-1	IRGC 127677	Thailand	ind3	T/T
IRIS_313-11709	LEUANG KHAJAWN::IRGC 66014-1	IRGC 132010	Thailand	ind3	T/T
IRIS_313-11773	AUS 78-125::IRGC 69464-1	IRGC 132275	Gambia	ind3	T/T
IRIS_313-11839	MUAY::IRGC 71318-1	IRGC 127637	Thailand	ind3	T/T
IRIS_313-11902	CEMPO TURI::IRGC 73667-1	IRGC 127251	Indonesia	ind3	T/T
IRIS_313-12109	ARITH::IRGC 84347-2	IRGC 127975	Cambodia	ind3	T/T
IRIS_313-12229	TAM::IRGC 92253-1	IRGC 127843	Lao People's Democratic Republic	ind3	T/T
IRIS_313-12261	EA TOM::IRGC 95276-1	IRGC 127354	Lao People's Democratic Republic	ind3	T/T
IRIS_313-10681	KHAN THAI DO::IRGC 12990-1	IRGC 128338	Lao People's Democratic Republic	ind3	T/T
IRIS_313-10726	POTO BALA::IRGC 15986-2	IRGC 128139	Senegal	ind3	T/T
IRIS_313-10727	KOUPENEDOU KOUBOURY::IRGC 16011-1		Senegal	ind3	T/T
IRIS_313-10938	SIGUPAI::IRGC 24642-2		Indonesia	ind3	T/T
IRIS_313-11142	SHWEPULAY::IRGC 33696-2	IRGC 128162	Myanmar	ind3	T/T
IRIS_313-11196	DICULA::IRGC 36729-2	IRGC 132333	Philippines	ind3	T/T
IRIS_313-11343	PURTOK (MALAGKIT)::IRGC 44707-2	IRGC 132263	Philippines	ind3	T/T
IRIS_313-8253	KHAO DAWK MALI 105::IRGC 27748-2	IRGC 121235	Thailand	ind3	T/T
IRIS_313-9809	NALUMOOLAI KARUPAN::IRGC 8993-1		Sri Lanka	ind3	T/T
IRIS_313-8292	CARREON::IRGC 32575-1	IRGC 117442	Philippines	ind3	T/T
IRIS_313-8791	ARANG::IRGC 43322-1	IRGC 117423	Indonesia	ind3	T/T
IRIS_313-9575	MAE YEU::IRGC 64509-1	IRGC 131916	Thailand	ind3	T/T
IRIS_313-8474	PAH WEAN::IRGC 78276-1	IRGC 126258	Thailand	ind3	T/T
IRIS_313-8485	NAM SA GUI 19::IRGC 11462-1	IRGC 117536	Thailand	ind3	T/T
IRIS_313-8536	NG KARAN DE::IRGC 43489-1	IRGC 135539	Indonesia	ind3	T/T
IRIS_313-8586	PLI KHAO::IRGC 64596-1	IRGC 126081	Thailand	ind3	T/T
IRIS_313-8697	YEBAWYIN::IRGC 33885-1	IRGC 125628	Myanmar	ind3	T/T
IRIS_313-8744	REMOL::IRGC 18624-1	IRGC 126266	Indonesia	ind3	T/T
IRIS_313-8812	RELLY::IRGC 14623-1	IRGC 126160	Indonesia	ind3	T/T
IRIS_313-8895	LEUANG DAM::IRGC 78267-1	IRGC 126156	Thailand	ind3	T/T
IRIS_313-8909	FAYA MOSHI::IRGC 69653-1	IRGC 125740	Tanzania	ind3	T/T
IRIS_313-8948	BUCAYAB::IRGC 44357-1	IRGC 126974	Philippines	ind3	T/T
IRIS_313-8980	E DAW HAWM::IRGC 47938-1	IRGC 126132	Thailand	ind3	T/T
IRIS_313-8985	KHAO' HAWM::IRGC 78257-1	IRGC 126153	Thailand	ind3	T/T
IRIS_313-9006	LONG KHI KRAI::IRGC 64490-1	IRGC 126985	Thailand	ind3	T/T
IRIS_313-9019	KAM PAI::IRGC 78245-1	IRGC 126152	Thailand	ind3	T/T
IRIS_313-9020	LEUANG CHAIYAPHUM::IRGC 78266-1	IRGC 126983	Thailand	ind3	T/T
IRIS_313-9070	KONTOL 86::IRGC 14281-1	IRGC 126154	Malaysia	ind3	T/T
IRIS_313-9112	LEUANG YAI 344::IRGC 651-1	IRGC 125826	Thailand	ind3	T/T
IRIS_313-9115	LEUANG YAI 29-12-2::IRGC 881-1	IRGC 126157	Thailand	ind3	T/T
IRIS_313-9116	LEUANG YAI 2 B 72::IRGC 882-1	IRGC 126138	Thailand	ind3	T/T
IRIS_313-9198	KHAO PONG AEV::IRGC 29820-1		Lao People's Democratic Republic	ind3	T/T
IRIS_313-9208	KACIK TARAM::IRGC 35310-1	IRGC 126165	Indonesia	ind3	T/T
IRIS_313-9209	LEUANG LAI MAE PRAJAN::IRGC 71279-1	IRGC 126984	Thailand	ind3	T/T
IRIS_313-9210	KUATEK::IRGC 14285-1	IRGC 131915	Malaysia	ind3	T/T
IRIS_313-9251	JANDA LAOR::IRGC 48552-1	IRGC 126980	Indonesia	ind3	T/T
IRIS_313-9281	KHAO KAI::IRGC 78251-1	IRGC 125801	Thailand	ind3	T/T
IRIS_313-9286	LEUANG TAWNG SOOK::IRGC 24394-1	IRGC 126137	Thailand	ind3	T/T
IRIS_313-9302	GAM PAI 30-12-15::IRGC 831-1	IRGC 125747	Thailand	ind3	T/T
IRIS_313-9320	SIPULUT HITAM PENDEK::IRGC 20154-1	IRGC 125901	Indonesia	ind3	T/T
IRIS_313-9357	HAM 48::IRGC 29740-1	IRGC 128532	Thailand	ind3	T/T
IRIS_313-9415	PAHK NOK GAEW::IRGC 64572-1		Thailand	ind3	T/T
IRIS_313-9533	DUD KUNING::IRGC 44-1	IRGC 125729	Indonesia	ind3	T/T
IRIS_313-9567	KHAO CHUAN CHOM 452::IRGC 36571-1	IRGC 131914	Thailand	ind3	T/T
IRIS_313-9590	KETAN SERANG::IRGC 14615-1	IRGC 125799	Indonesia	ind3	T/T
IRIS_313-9637	BONG BOI::IRGC 32094-1	IRGC 125689	Viet Nam	ind3	T/T
IRIS_313-9669	KAMPAI PEUN MEUANG::IRGC 78248-1		Thailand	ind3	T/T
IRIS_313-9989	MELEKE::IRGC 56823-1	IRGC 125838	Cote d'Ivoire	ind3	T/T
IRIS_313-10134	PIN GAEW 56::IRGC 7887-1	IRGC 125871	Thailand	ind3	T/T
IRIS_313-10147	RD 19::IRGC 39174-1		Thailand	ind3	T/T
IRIS_313-10151	RD 15::IRGC 47705-1	IRGC 126003	Thailand	ind3	T/T
IRIS_313-8567	SINERBESA::IRGC 38711-1		Philippines	ind3	T/T
IRIS_313-8606	AC 13 (T 141)::IRGC 5456-1	IRGC 131926	India	ind3	T/T
IRIS_313-8638	Na souan::IRGC 11889-1	IRGC 126250	Lao People's Democratic Republic	ind3	T/T
IRIS_313-8723	KUTAI PAYA::IRGC 19528-1	IRGC 126033	Malaysia	ind3	T/T
IRIS_313-9160	THIERNO BANDE::IRGC 16009-1	IRGC 125922	Senegal	ind3	T/T
IRIS_313-9409	GUMPANGAR::IRGC 71524-1	IRGC 131937	Malaysia	ind3	T/T
IRIS_313-9582	SADOK::IRGC 13334-1	IRGC 131917	Malaysia	ind3	T/T
IRIS_313-8291	KEDOT::IRGC 66568-1		Indonesia	ind3	T/T
IRIS_313-8293	SAGNADE::IRGC 15801-1	IRGC 132432	Senegal	ind3	T/T
IRIS_313-8312	BATU::IRGC 71508-1	IRGC 131932	Malaysia	ind3	T/T
IRIS_313-8407	NACHIN ER 12::IRGC 14146-1		Malaysia	ind3	T/T
IRIS_313-8466	CHAW GAM PRUED::IRGC 71103-1		Thailand	ind3	T/T
IRIS_313-8493	MELABOH::IRGC 66597-1	IRGC 128537	Indonesia	ind3	T/T
IRIS_313-8557	SERENDAH SUNGAI DUA 25::IRGC 13892-1	IRGC 131956	Malaysia	ind3	T/T
IRIS_313-8591	SIAM ER 32::IRGC 13917-1	IRGC 135543	Malaysia	ind3	T/T
IRIS_313-8608	SI HAO NDURIA::IRGC 66649-1	IRGC 132385	Indonesia	ind3	T/T
IRIS_313-8643	DAJA::IRGC 17440-1	IRGC 131935	Indonesia	ind3	T/T
IRIS_313-8681	KOLITONDO::IRGC 66497-1		Guinea	ind3	T/T
IRIS_313-8702	KHAO PRAHJIN::IRGC 64420-1		Thailand	ind3	T/T
IRIS_313-8713	NELI::IRGC 66603-1	IRGC 135538	Indonesia	ind3	T/T
IRIS_313-8725	PULUT BARAYA::IRGC 27393-1	IRGC 126262	Indonesia	ind3	T/T
IRIS_313-8751	HNANWA::IRGC 33118-1	IRGC 126209	Myanmar	ind3	T/T
IRIS_313-8767	SIDIK::IRGC 66643-1		Indonesia	ind3	T/T
IRIS_313-8781	TAPANG::IRGC 13361-1		Malaysia	ind3	T/T
IRIS_313-8785	LEUANG AWN::IRGC 48257-1		Thailand	ind3	T/T
IRIS_313-8793	KHAO THI RATE::IRGC 58041-1	IRGC 126223	Myanmar	ind3	T/T
IRIS_313-8831	KETAN KUNANG KUNENG::IRGC 48730-1		Indonesia	ind3	T/T
IRIS_313-8833	SIMET 2::IRGC 25734-1	IRGC 126142	Indonesia	ind3	T/T
IRIS_313-8978	IE MATA CICEM::IRGC 66562-1		Indonesia	ind3	T/T
IRIS_313-9005	TJERE SUGI::IRGC 16650-1	IRGC 132376	Indonesia	ind3	T/T
IRIS_313-9054	BIDAPIK::IRGC 43354-1	IRGC 131933	Indonesia	ind3	T/T
IRIS_313-9097	CANTIK PAUN::IRGC 66538-1		Indonesia	ind3	T/T
IRIS_313-9098	SI MERIA::IRGC 66659-1		Indonesia	ind3	T/T
IRIS_313-9102	MANUS::IRGC 71570-1		Malaysia	ind3	T/T
IRIS_313-9117	BAJAR KUNING PAHIT::IRGC 17186-1	IRGC 131931	Indonesia	ind3	T/T
IRIS_313-9131	DOC PHUNG D 12::IRGC 10234-2	IRGC 135749	Viet Nam	ind3	T/T
IRIS_313-9188	TUMBA::IRGC 66681-1	IRGC 126288	Indonesia	ind3	T/T
IRIS_313-9288	TONG MAH::IRGC 65577-1		Thailand	ind3	T/T
IRIS_313-9329	KERITING TINGGI::IRGC 19972-1	IRGC 131941	Indonesia	ind3	T/T
IRIS_313-9406	LEUANG SAWED::IRGC 78268-1		Thailand	ind3	T/T
IRIS_313-9694	UNGGUL::IRGC 71644-1	IRGC 131951	Malaysia	ind3	T/T
IRIS_313-9699	SERAUP 27::IRGC 1-1	IRGC 132433	Malaysia	ind3	T/T
IRIS_313-9062	MAE MAI LUD NI::IRGC 66065-1	IRGC 125831	Thailand	ind3	T/T
IRIS_313-7620	GAMBIAKA::GERVEX 7920-C1	IRGC 124392	Burkina Faso	ind3	T/T
IRIS_313-11431	C 166-135::IRGC 50633-1	IRGC 127244	Philippines	ind3	T/T
IRIS_313-11467	MACAPAGAL::IRGC 52927-1	IRGC 128372	Philippines	ind3	T/T
IRIS_313-11472	BANGBANG::IRGC 53131-1		Philippines	ind3	T/T
IRIS_313-11485	RAMINAD (GERMAN)::IRGC 53058-1		Philippines	ind3	T/T
IRIS_313-11508	PAWNG AEW 1::IRGC 55263-1	IRGC 127722	Thailand	ind3	T/T
IRIS_313-11525	DIAMBARANG::IRGC 56726-1	IRGC 127319	Guinea-Bissau	ind3	T/T
IRIS_313-11528	ZO::IRGC 56914-1	IRGC 127917	Cote d'Ivoire	ind3	T/T
IRIS_313-11530	JAO KHAO::IRGC 57046-1	IRGC 131993	Thailand	ind3	T/T
IRIS_313-11535	PAH DI MI RAHK::IRGC 57398-1	IRGC 132288	Thailand	ind3	T/T
IRIS_313-11543	KYUN TAW SEIN::IRGC 58072-1	IRGC 127537	Myanmar	ind3	T/T
IRIS_313-11551	FELEGBASEH::IRGC 58443-1	IRGC 135566	Sierra Leone	ind3	T/T
IRIS_313-11554	PA RABICHINA::IRGC 58609-1	IRGC 132291	Sierra Leone	ind3	T/T
IRIS_313-11556	TUBMAN::IRGC 58682-1	IRGC 132051	Sierra Leone	ind3	T/T
IRIS_313-11588	MR 69::IRGC 60188-1	IRGC 127636	Malaysia	ind3	T/T
IRIS_313-11608	KHAO BAWNG::IRGC 61260-1		Thailand	ind3	T/T
IRIS_313-11635	GAM PERNG::IRGC 62135-1	IRGC 128294	Thailand	ind3	T/T
IRIS_313-11610	WUA PAN LAK::IRGC 61357-1		Thailand	ind3	T/T
IRIS_313-11674	BEUA KAE::IRGC 64221-1	IRGC 131971	Thailand	ind3	T/T
IRIS_313-11676	E MOOM::IRGC 64291-1	IRGC 127359	Thailand	ind3	T/T
IRIS_313-11677	E NAWN KHAO::IRGC 64293-1	IRGC 128286	Thailand	ind3	T/T
IRIS_313-11678	E PLUAK::IRGC 64297-1	IRGC 127360	Thailand	ind3	T/T
IRIS_313-11679	GASET BOW::IRGC 64316-1	IRGC 127380	Thailand	ind3	T/T
IRIS_313-11681	KHAO' PAWM::IRGC 64416-2	IRGC 132426	Thailand	ind3	T/T
IRIS_313-11682	MA EUE::IRGC 64502-1	IRGC 127588	Thailand	ind3	T/T
IRIS_313-11684	OB CHUEY::IRGC 64568-1	IRGC 132021	Thailand	ind3	T/T
IRIS_313-11685	PLAWNG SAENG::IRGC 64595-1	IRGC 127735	Thailand	ind3	T/T
IRIS_313-11686	QUAHNG LUANG::IRGC 64609-2	IRGC 132366	Thailand	ind3	T/T
IRIS_313-11687	SA GAE::IRGC 64613-1	IRGC 132297	Thailand	ind3	T/T
IRIS_313-11688	SIA MOO::IRGC 64629-1	IRGC 135581	Thailand	ind3	T/T
IRIS_313-11708	KHAO YAI GUANG::IRGC 65972-1	IRGC 127518	Thailand	ind3	T/T
IRIS_313-11710	LEUANG MAI::IRGC 66019-2	IRGC 134992	Thailand	ind3	T/T
IRIS_313-11711	RAI MAHK MEUANG::IRGC 66154-1	IRGC 132295	Thailand	ind3	T/T
IRIS_313-11713	ITA 245::IRGC 66288-1	IRGC 127445	Nigeria	ind3	T/T
IRIS_313-11716	SOSSOKA::IRGC 66478-1	IRGC 127822	Guinea	ind3	T/T
IRIS_313-11700	DAW NOK KAEN::IRGC 65548-1	IRGC 127306	Thailand	ind3	T/T
IRIS_313-11719	DAWK PUT::IRGC 66699-1	IRGC 127304	Thailand	ind3	T/T
IRIS_313-11720	DAW 85::IRGC 66704-1	IRGC 127302	Thailand	ind3	T/T
IRIS_313-11721	GAEW DAENG::IRGC 66707-1	IRGC 127372	Thailand	ind3	T/T
IRIS_313-11724	KONYAN::IRGC 66931-1	IRGC 127531	Guinea	ind3	T/T
IRIS_313-11728	LUO SI ZHAN::IRGC 67211-1	IRGC 127581	China	ind3	T/T
IRIS_313-11757	BORIZINA 640::IRGC 68382-1	IRGC 131972	Madagascar	ind3	T/T
IRIS_313-11704	BAHN DAENG::IRGC 65771-1		Thailand	ind3	T/T
IRIS_313-11764	P 41::IRGC 68987-1	IRGC 127697	Liberia	ind3	T/T
IRIS_313-11705	DAWK PUD KHAO::IRGC 65808-1	IRGC 127303	Thailand	ind3	T/T
IRIS_313-11706	KHAO' NOK 4::IRGC 65932-1	IRGC 132001	Thailand	ind3	T/T
IRIS_313-11779	KATUMANI::IRGC 69695-1	IRGC 127500	Tanzania	ind3	T/T
IRIS_313-11780	KILOMBERO::IRGC 69698-1	IRGC 127524	Tanzania	ind3	T/T
IRIS_313-11785	MOSHI::IRGC 69737-1	IRGC 127631	Tanzania	ind3	T/T
IRIS_313-11786	N'YA NOFF::IRGC 69749-1	IRGC 128411	Gambia	ind3	T/T
IRIS_313-11707	KHAO SAHKORN::IRGC 65948-1	IRGC 132403	Thailand	ind3	T/T
IRIS_313-11810	PULURE::IRGC 70647-1	IRGC 132036	Kenya	ind3	T/T
IRIS_313-11812	ASFALA::IRGC 70650-1	IRGC 127175	Kenya	ind3	T/T
IRIS_313-11813	ZERO::IRGC 70707-2	IRGC 132372	Kenya	ind3	T/T
IRIS_313-11814	KIKUBA::IRGC 70722-1	IRGC 127523	Kenya	ind3	T/T
IRIS_313-11815	MOSHI::IRGC 70730-1	IRGC 127633	Kenya	ind3	T/T
IRIS_313-11819	PADINTHUMA::IRGC 70762-2	IRGC 132362	Myanmar	ind3	T/T
IRIS_313-11820	PAKISTANHMWE::IRGC 70763-1	IRGC 127709	Myanmar	ind3	T/T
IRIS_313-11830	KANDEKE YAIGAITI::IRGC 70961-1	IRGC 132400	Gambia	ind3	T/T
IRIS_313-11836	KHAO KO RAOH::IRGC 71208-1	IRGC 132000	Thailand	ind3	T/T
IRIS_313-11837	KHAO NAHNG PRUNG::IRGC 71220-1	IRGC 127514	Thailand	ind3	T/T
IRIS_313-11838	LEUM DERN::IRGC 71288-1	IRGC 132389	Thailand	ind3	T/T
IRIS_313-11840	NIAW NAHK KRAD::IRGC 71352-1	IRGC 132412	Thailand	ind3	T/T
IRIS_313-11841	NIAW NARAI::IRGC 71353-1	IRGC 127679	Thailand	ind3	T/T
IRIS_313-11842	NIAW YUANG KHANUN::IRGC 71362-1		Thailand	ind3	T/T
IRIS_313-11843	PAN DAWK MAHK::IRGC 71380-1	IRGC 132290	Thailand	ind3	T/T
IRIS_313-11844	PUEY TAW::IRGC 71405-1	IRGC 127745	Thailand	ind3	T/T
IRIS_313-11848	PULUT BURUNG::IRGC 71655-1	IRGC 132037	Malaysia	ind3	T/T
IRIS_313-11849	PULUT SELEMYAM::IRGC 71820-1	IRGC 128439	Malaysia	ind3	T/T
IRIS_313-11850	SESAT JADI::IRGC 71834-1	IRGC 132041	Malaysia	ind3	T/T
IRIS_313-11896	CA HIM::IRGC 73246-1	IRGC 132394	Viet Nam	ind3	T/T
IRIS_313-11898	MA YOO::IRGC 73507-1	IRGC 127617	Thailand	ind3	T/T
IRIS_313-11901	TI NGI::IRGC 73620-1	IRGC 132301	Thailand	ind3	T/T
IRIS_313-11904	PADI SIRANDAH KUNING::IRGC 73762-1	IRGC 132287	Indonesia	ind3	T/T
IRIS_313-11905	PAYO TINGGI::IRGC 73778-1	IRGC 132414	Indonesia	ind3	T/T
IRIS_313-11912	ESCONDE CACHO::IRGC 74305-1	IRGC 127361	Brazil	ind3	T/T
IRIS_313-11921	KHAO GAHB BUA::IRGC 74937-1	IRGC 132401	Thailand	ind3	T/T
IRIS_313-11927	YAH TOW::IRGC 75191-1	IRGC 127897	Thailand	ind3	T/T
IRIS_313-11936	NEANG MINH TONN::IRGC 75366-2		Cambodia	ind3	T/T
IRIS_313-11939	KAMPTI::IRGC 75626-1	IRGC 127484	Burkina Faso	ind3	T/T
IRIS_313-11958	PUANG MAHLAI KHAO::IRGC 76959-1		Thailand	ind3	T/T
IRIS_313-11959	KAGIOS PUTI::IRGC 76965-3	IRGC 135756	Philippines	ind3	T/T
IRIS_313-11961	IN TOK::IRGC 77071-1	IRGC 127432	Thailand	ind3	T/T
IRIS_313-11962	KHAO SETTI::IRGC 77084-1	IRGC 132002	Thailand	ind3	T/T
IRIS_313-11975	PA LOSSES 3::IRGC 77810-1		Sierra Leone	ind3	T/T
IRIS_313-11976	PA MATIS::IRGC 77811-1	IRGC 135577	Sierra Leone	ind3	T/T
IRIS_313-11989	TAMBAS JANGKOK::IRGC 78724-1	IRGC 132416	Brunei Darussalam	ind3	T/T
IRIS_313-11991	CHON::IRGC 78776-1	IRGC 127282	Lao People's Democratic Republic	ind3	T/T
IRIS_313-11992	CHAO LAO SOUNG::IRGC 78799-1	IRGC 127266	Lao People's Democratic Republic	ind3	T/T
IRIS_313-11996	TUI (KIDAYAN)::IRGC 79058-1	IRGC 127869	Philippines	ind3	T/T
IRIS_313-11997	BARUM::IRGC 79108-1	IRGC 127213	Cambodia	ind3	T/T
IRIS_313-11998	DAMNOEUB KAUN KHMOM::IRGC 79159-1	IRGC 131980	Cambodia	ind3	T/T
IRIS_313-11999	KAUN TREI::IRGC 79194-1	IRGC 132281	Cambodia	ind3	T/T
IRIS_313-12000	LAANG::IRGC 79258-1	IRGC 135569	Cambodia	ind3	T/T
IRIS_313-12005	CHE MAH::IRGC 79480-1	IRGC 132395	Malaysia	ind3	T/T
IRIS_313-12027	ACEH (SELECTION)::IRGC 80233-1	IRGC 131962	Indonesia	ind3	T/T
IRIS_313-12036	CHAN LEUY::IRGC 81223-1	IRGC 132277	Cambodia	ind3	T/T
IRIS_313-12037	KHMAO KDET::IRGC 81278-1	IRGC 132404	Cambodia	ind3	T/T
IRIS_313-12038	MUOY KUM::IRGC 81314-1	IRGC 135571	Cambodia	ind3	T/T
IRIS_313-12039	NEANG AN::IRGC 81315-1	IRGC 135572	Cambodia	ind3	T/T
IRIS_313-12040	NEANG LAU::IRGC 81328-1	IRGC 132285	Cambodia	ind3	T/T
IRIS_313-12041	NOU::IRGC 81352-1	IRGC 132413	Cambodia	ind3	T/T
IRIS_313-12042	PHCAR KABAS::IRGC 81357-1	IRGC 132031	Cambodia	ind3	T/T
IRIS_313-12043	SAMBOK ANGKRANG::IRGC 81375-1	IRGC 128458	Cambodia	ind3	T/T
IRIS_313-12044	SAR SIEM::IRGC 81386-2	IRGC 135641	Cambodia	ind3	T/T
IRIS_313-12046	KUJAM KURIT::IRGC 81477-1	IRGC 132282	Indonesia	ind3	T/T
IRIS_313-12047	LEMAK RUSA::IRGC 81486-1	IRGC 132008	Indonesia	ind3	T/T
IRIS_313-12048	LIMA::IRGC 81487-1	IRGC 127564	Indonesia	ind3	T/T
IRIS_313-12049	MAE HANG::IRGC 81615-2	IRGC 132352	Lao People's Democratic Republic	ind3	T/T
IRIS_313-12058	KUL REUSEI::IRGC 82308-1	IRGC 132406	Cambodia	ind3	T/T
IRIS_313-12066	MARAMAY::IRGC 82628-1	IRGC 127609	Philippines	ind3	T/T
IRIS_313-12096	NEANG CHEK::IRGC 83894-1	IRGC 135573	Cambodia	ind3	T/T
IRIS_313-12097	NEANG MINH::IRGC 83897-3	IRGC 135778	Cambodia	ind3	T/T
IRIS_313-12101	SAMRONG 2::IRGC 83951-1	IRGC 132298	Cambodia	ind3	T/T
IRIS_313-12102	SOK SOV::IRGC 83966-1	IRGC 132299	Cambodia	ind3	T/T
IRIS_313-12121	CHA LIENG::IRGC 84920-1	IRGC 127254	Lao People's Democratic Republic	ind3	T/T
IRIS_313-12127	INPONG::IRGC 85524-1	IRGC 127431	Lao People's Democratic Republic	ind3	T/T
IRIS_313-12128	HMA GNENG::IRGC 85751-1	IRGC 127408	Lao People's Democratic Republic	ind3	T/T
IRIS_313-12130	KHAO PA::IRGC 85972-1	IRGC 127559	Lao People's Democratic Republic	ind3	T/T
IRIS_313-12131	LG 944::IRGC 86000-1	IRGC 132011	Lao People's Democratic Republic	ind3	T/T
IRIS_313-12079	KASHMIRI::IRGC 83002-1		Pakistan	ind3	T/T
IRIS_313-12142	ATT CHHMOUS::IRGC 87030-1	IRGC 127177	Cambodia	ind3	T/T
IRIS_313-12143	SRAU KHGNAERNG::IRGC 87073-1	IRGC 132300	Cambodia	ind3	T/T
IRIS_313-12147	ARNG'-KAR PHAR ONG::IRGC 87196-1	IRGC 127171	Cambodia	ind3	T/T
IRIS_313-12148	ARN'-SAR THNGORN'::IRGC 87205-1	IRGC 127172	Cambodia	ind3	T/T
IRIS_313-12151	DAMNOEUB KRACHAK SESS::IRGC 87380-1	IRGC 132279	Cambodia	ind3	T/T
IRIS_313-12080	KA GIL::IRGC 83029-1	IRGC 127475	Philippines	ind3	T/T
IRIS_313-12152	DAMM NOEB THNGORN'::IRGC 87428-1	IRGC 132398	Cambodia	ind3	T/T
IRIS_313-12081	1146::IRGC 83068-1	IRGC 128208	Philippines	ind3	T/T
IRIS_313-12188	CHAO DO::IRGC 89430-1	IRGC 127260	Lao People's Democratic Republic	ind3	T/T
IRIS_313-12193	DO NOUAN::IRGC 89648-1	IRGC 127341	Lao People's Democratic Republic	ind3	T/T
IRIS_313-12194	EA POUAK::IRGC 89748-1	IRGC 127353	Lao People's Democratic Republic	ind3	T/T
IRIS_313-12221	EA LOUY::IRGC 91220-1	IRGC 127351	Lao People's Democratic Republic	ind3	T/T
IRIS_313-12222	LAM BOUN::IRGC 91525-1	IRGC 127548	Lao People's Democratic Republic	ind3	T/T
IRIS_313-12224	NOON SOUNG::IRGC 91956-1	IRGC 127681	Lao People's Democratic Republic	ind3	T/T
IRIS_313-12225	PA LAT NGAN::IRGC 91983-1	IRGC 127711	Lao People's Democratic Republic	ind3	T/T
IRIS_313-12231	TOUN::IRGC 92291-2	IRGC 128192	Lao People's Democratic Republic	ind3	T/T
IRIS_313-12246	BANGKOUY::IRGC 94037-1	IRGC 127208	Cambodia	ind3	T/T
IRIS_313-12247	DAMNOEUB KRAMOUM::IRGC 94084-2	IRGC 128026	Cambodia	ind3	T/T
IRIS_313-12249	DAMNOUEB PHDAU PEN::IRGC 94176-1	IRGC 128271	Cambodia	ind3	T/T
IRIS_313-12251	RUS RUSSEI::IRGC 94341-1	IRGC 127772	Cambodia	ind3	T/T
IRIS_313-12259	EA NOUAN::IRGC 95147-1	IRGC 127352	Lao People's Democratic Republic	ind3	T/T
IRIS_313-12260	EA KHAW NGAN::IRGC 95176-2	IRGC 128037	Lao People's Democratic Republic	ind3	T/T
IRIS_313-12286	EKAYIN SAW::IRGC 97468-2	IRGC 128038	Myanmar	ind3	T/T
IRIS_313-12287	KAUK HNYINGWA::IRGC 97487-1	IRGC 127501	Myanmar	ind3	T/T
IRIS_313-12288	NGWE TOE KYE::IRGC 97530-1	IRGC 128405	Myanmar	ind3	T/T
IRIS_313-12292	EMAHTAKYAN::IRGC 97789-1	IRGC 127358	Myanmar	ind3	T/T
IRIS_313-12296	SABALINE::IRGC 98059-1	IRGC 127773	Myanmar	ind3	T/T
IRIS_313-12302	LG 4153::IRGC 98528-1	IRGC 127560	Lao People's Democratic Republic	ind3	T/T
IRIS_313-12305	PA KHENG KHAW::IRGC 98779-1	IRGC 127708	Lao People's Democratic Republic	ind3	T/T
IRIS_313-12309	SANPATONG NYAY::IRGC 99050-1	IRGC 127785	Lao People's Democratic Republic	ind3	T/T
IRIS_313-12334	DO KHAW::IRGC 106977-1	IRGC 127334	Lao People's Democratic Republic	ind3	T/T
IRIS_313-10428	SERAUP 50::IRGC 14-1		Malaysia	ind3	T/T
IRIS_313-10448	BINOLAYANGUN::IRGC 791-2	IRGC 127996	Philippines	ind3	T/T
IRIS_313-10506	PARN A 191::IRGC 4932-1		Thailand	ind3	T/T
IRIS_313-10509	AMBARIKORI::IRGC 5132-1	IRGC 127120	West Africa	ind3	T/T
IRIS_313-10517	SIPOT::IRGC 5825-1	IRGC 127812	Philippines	ind3	T/T
IRIS_313-10554	BONG SEN::IRGC 7011-1	IRGC 127235	Viet Nam	ind3	T/T
IRIS_313-10555	LUA HUONG T 1::IRGC 7082-2	IRGC 128098	Viet Nam	ind3	T/T
IRIS_313-10556	LUA DEN MUA::IRGC 7185-3	IRGC 135770	Viet Nam	ind3	T/T
IRIS_313-10557	KONG MARETH 4 T 1::IRGC 7248-3	IRGC 135764	Cambodia	ind3	T/T
IRIS_313-10524	KHAO BAI SRI::IRGC 6110-2		Thailand	ind3	T/T
IRIS_313-10650	NAHNG PRAYAH 132::IRGC 11470-1		Thailand	ind3	T/T
IRIS_313-10652	CHAO PEUAK DENG::IRGC 11602-1	IRGC 127268	Lao People's Democratic Republic	ind3	T/T
IRIS_313-10654	KA SAEN::IRGC 11642-1	IRGC 128335	Lao People's Democratic Republic	ind3	T/T
IRIS_313-10659	LONG MA::IRGC 11867-1	IRGC 127574	Lao People's Democratic Republic	ind3	T/T
IRIS_313-10680	MAK NAM::IRGC 12940-2	IRGC 132354	Lao People's Democratic Republic	ind3	T/T
IRIS_313-10682	PA KHENG::IRGC 12996-1	IRGC 127707	Lao People's Democratic Republic	ind3	T/T
IRIS_313-10683	NGAN TIA::IRGC 13010-1	IRGC 127674	Lao People's Democratic Republic	ind3	T/T
IRIS_313-10684	BONGOLON::IRGC 13094-3	IRGC 135740	Malaysia	ind3	T/T
IRIS_313-10687	PADI PULUT::IRGC 13444-1		Malaysia	ind3	T/T
IRIS_313-10688	PADI TIMBUN::IRGC 13451-3	IRGC 135782	Malaysia	ind3	T/T
IRIS_313-10690	LARONDJAWI::IRGC 13571-2	IRGC 132350	Indonesia	ind3	T/T
IRIS_313-10692	RANDAH SASAK::IRGC 13652-2	IRGC 132367	Indonesia	ind3	T/T
IRIS_313-10694	HAJI HARUN 38::IRGC 13827-2	IRGC 128047	Malaysia	ind3	T/T
IRIS_313-10697	SIAM ER 16::IRGC 13910-2		Malaysia	ind3	T/T
IRIS_313-10698	RADIN GOI::IRGC 13969-1	IRGC 127759	Malaysia	ind3	T/T
IRIS_313-10699	BUJANG::IRGC 14040-1		Malaysia	ind3	T/T
IRIS_313-10700	CHANTEK 145::IRGC 14045-1		Malaysia	ind3	T/T
IRIS_313-10702	JAROM EMAS::IRGC 14272-1		Malaysia	ind3	T/T
IRIS_313-10706	ANAK CHINA::IRGC 14479-1		Malaysia	ind3	T/T
IRIS_313-10707	ANAK DIDEK::IRGC 14491-1		Malaysia	ind3	T/T
IRIS_313-10724	MOUSOIR::IRGC 15866-3	IRGC 135775	Senegal	ind3	T/T
IRIS_313-10742	MAMAS::IRGC 16503-1	IRGC 127600	Indonesia	ind3	T/T
IRIS_313-10749	MINH SOC (CAMBODIA)::IRGC 16731-2		Viet Nam	ind3	T/T
IRIS_313-10750	TRANG LUA::IRGC 16781-3	IRGC 135804	Viet Nam	ind3	T/T
IRIS_313-10755	NEP BA BONG TO::IRGC 17005-2	IRGC 128116	Viet Nam	ind3	T/T
IRIS_313-10757	PEUAK NAM 43::IRGC 17129-1		Thailand	ind3	T/T
IRIS_313-10760	ATJEH::IRGC 17174-1		Indonesia	ind3	T/T
IRIS_313-10762	BANDI::IRGC 17214-1	IRGC 127207	Indonesia	ind3	T/T
IRIS_313-10768	GADABUNG (GUNDIL)::IRGC 17569-2	IRGC 132423	Indonesia	ind3	T/T
IRIS_313-10772	GOJOT::IRGC 17669-1	IRGC 127388	Indonesia	ind3	T/T
IRIS_313-10777	KAMAS::IRGC 17785-1	IRGC 127483	Indonesia	ind3	T/T
IRIS_313-10778	KENTJANA MAHANG::IRGC 17818-1		Indonesia	ind3	T/T
IRIS_313-10779	KERAN DUKUH::IRGC 17822-2	IRGC 128521	Indonesia	ind3	T/T
IRIS_313-10782	KETAN NARIS::IRGC 17925-2	IRGC 128078	Indonesia	ind3	T/T
IRIS_313-10786	KETAN URANG::IRGC 17980-1		Indonesia	ind3	T/T
IRIS_313-10787	KWATIK PUTIH::IRGC 18053-1		Indonesia	ind3	T/T
IRIS_313-10791	MANGSUR::IRGC 18187-1	IRGC 127602	Indonesia	ind3	T/T
IRIS_313-10792	MATIANG::IRGC 18220-1	IRGC 127613	Indonesia	ind3	T/T
IRIS_313-10797	NARUN::IRGC 18320-2	IRGC 132357	Indonesia	ind3	T/T
IRIS_313-10810	SEGON BENGGALA::IRGC 18724-3	IRGC 135793	Indonesia	ind3	T/T
IRIS_313-10812	SERUNEN::IRGC 18789-3	IRGC 135794	Indonesia	ind3	T/T
IRIS_313-10813	SIAM BARABAI::IRGC 18800-2		Indonesia	ind3	T/T
IRIS_313-10814	SIBORAS::IRGC 18816-2	IRGC 128163	Indonesia	ind3	T/T
IRIS_313-10818	TJEMPO PENDEK UNTUNG::IRGC 19055-2	IRGC 128188	Indonesia	ind3	T/T
IRIS_313-10819	TJERE ENER::IRGC 19103-1	IRGC 127860	Indonesia	ind3	T/T
IRIS_313-10820	TJERE MANGGA::IRGC 19116-2	IRGC 128189	Indonesia	ind3	T/T
IRIS_313-10821	TJ PERAK::IRGC 19141-1	IRGC 127862	Indonesia	ind3	T/T
IRIS_313-10822	UNGGAS::IRGC 19176-2	IRGC 128199	Indonesia	ind3	T/T
IRIS_313-10823	UTRI DELI::IRGC 19182-1	IRGC 127880	Indonesia	ind3	T/T
IRIS_313-10824	HOING CANTEL::IRGC 19282-2	IRGC 128053	Indonesia	ind3	T/T
IRIS_313-10804	PUAK::IRGC 18512-3	IRGC 135787	Indonesia	ind3	T/T
IRIS_313-10842	LUBUK LINGGAU::IRGC 20000-2	IRGC 128099	Indonesia	ind3	T/T
IRIS_313-10844	INDO NO 7505::IRGC 20162-2	IRGC 128058	Indonesia	ind3	T/T
IRIS_313-10806	RADEN DJAWA (GUNDIL)::IRGC 18558-3	IRGC 135789	Indonesia	ind3	T/T
IRIS_313-10807	RANDA KUNING::IRGC 18595-1		Indonesia	ind3	T/T
IRIS_313-10903	KHSAY VENG::IRGC 22915-3	IRGC 135762	Cambodia	ind3	T/T
IRIS_313-10904	KREM KRAHAM::IRGC 22981-2	IRGC 128091	Cambodia	ind3	T/T
IRIS_313-10905	KUOL DAUN THNONG::IRGC 22986-1		Cambodia	ind3	T/T
IRIS_313-10906	LUA NEP 4416::IRGC 23006-1		Cambodia	ind3	T/T
IRIS_313-10907	MARECH S V R::IRGC 23011-2	IRGC 128105	Cambodia	ind3	T/T
IRIS_313-10908	MOROM::IRGC 23016-2	IRGC 128112	Cambodia	ind3	T/T
IRIS_313-10909	NEANG CHAN::IRGC 23034-3	IRGC 135776	Cambodia	ind3	T/T
IRIS_313-10910	NEANG MAC::IRGC 23071-3	IRGC 135777	Cambodia	ind3	T/T
IRIS_313-10911	NEANG NARY::IRGC 23084-1		Cambodia	ind3	T/T
IRIS_313-10912	NEANG SAATH K 45::IRGC 23109-2		Cambodia	ind3	T/T
IRIS_313-10913	PHAT PRORMOL::IRGC 23143-1		Cambodia	ind3	T/T
IRIS_313-10915	PHCAR SLA KI::IRGC 23169-2	IRGC 128133	Cambodia	ind3	T/T
IRIS_313-10928	KHAO' SIM::IRGC 24094-1	IRGC 128342	Thailand	ind3	T/T
IRIS_313-10897	ARC 13373::IRGC 22691-1	IRGC 128227	India	ind3	T/T
IRIS_313-10934	PAH PIANG::IRGC 24452-2	IRGC 128125	Thailand	ind3	T/T
IRIS_313-10935	BRONDOL PUTIH::IRGC 24541-1	IRGC 127238	Indonesia	ind3	T/T
IRIS_313-10937	PULUT WAJIT::IRGC 24624-3	IRGC 135788	Indonesia	ind3	T/T
IRIS_313-10940	SITANDANG::IRGC 24681-1	IRGC 127814	Indonesia	ind3	T/T
IRIS_313-10942	BANDANG BUNGKUAKLAN::IRGC 24697-2	IRGC 127987	Indonesia	ind3	T/T
IRIS_313-10898	ANG KANG K P::IRGC 22716-2	IRGC 127928	Cambodia	ind3	T/T
IRIS_313-10943	PADI BENOT::IRGC 24757-2	IRGC 135631	Indonesia	ind3	T/T
IRIS_313-10944	SIPULUT SUBANG::IRGC 24824-2	IRGC 132269	Indonesia	ind3	T/T
IRIS_313-10947	NANE::IRGC 25035-1	IRGC 127643	Indonesia	ind3	T/T
IRIS_313-10951	JENDA ABANG::IRGC 25413-2	IRGC 128062	Indonesia	ind3	T/T
IRIS_313-10899	DAMNOEUB KHSE SAUT::IRGC 22819-2	IRGC 128025	Cambodia	ind3	T/T
IRIS_313-10954	PADI GRUNDUL 1::IRGC 25493-1	IRGC 127700	Indonesia	ind3	T/T
IRIS_313-10955	PADI PUYUH::IRGC 25532-1	IRGC 127702	Indonesia	ind3	T/T
IRIS_313-10961	TARING PELUNDUK::IRGC 25821-2		Indonesia	ind3	T/T
IRIS_313-10962	TERUNG DAUN::IRGC 25823-2	IRGC 128182	Indonesia	ind3	T/T
IRIS_313-10970	NANG SAU DO::IRGC 26243-1		Viet Nam	ind3	T/T
IRIS_313-10901	DAMNOEUB THPOIL HING::IRGC 22856-2	IRGC 128027	Cambodia	ind3	T/T
IRIS_313-10902	KAMPING POUY::IRGC 22876-2		Cambodia	ind3	T/T
IRIS_313-10997	CEMPO MANGGAR::IRGC 27107-1	IRGC 127250	Indonesia	ind3	T/T
IRIS_313-11000	MAIRUL::IRGC 27170-1	IRGC 127591	Indonesia	ind3	T/T
IRIS_313-11006	PULU RENNI::IRGC 27386-1	IRGC 127747	Indonesia	ind3	T/T
IRIS_313-11010	PULUT PUTIH::IRGC 27426-1	IRGC 127750	Indonesia	ind3	T/T
IRIS_313-11043	BENGKA KERSEK::IRGC 28666-1		Malaysia	ind3	T/T
IRIS_313-11072	CHAO LEP NOK::IRGC 29451-2	IRGC 128012	Lao People's Democratic Republic	ind3	T/T
IRIS_313-11074	KHAO MAK KHAM::IRGC 29533-1		Lao People's Democratic Republic	ind3	T/T
IRIS_313-10995	ASE BAKKA LOMPO::IRGC 26988-2	IRGC 127976	Indonesia	ind3	T/T
IRIS_313-11076	LAI NOK KHA::IRGC 29604-2	IRGC 128094	Lao People's Democratic Republic	ind3	T/T
IRIS_313-11079	PHAN PHAE::IRGC 29652-2	IRGC 128132	Lao People's Democratic Republic	ind3	T/T
IRIS_313-11080	PHAE MEUN LAN::IRGC 29660-1	IRGC 128430	Lao People's Democratic Republic	ind3	T/T
IRIS_313-11089	SRAU THMOR::IRGC 29904-1	IRGC 127824	Cambodia	ind3	T/T
IRIS_313-11095	MAK EA NAM::IRGC 30131-2	IRGC 128104	Lao People's Democratic Republic	ind3	T/T
IRIS_313-11096	CADUNG SO BLOC 1::IRGC 30231-3	IRGC 135743	Viet Nam	ind3	T/T
IRIS_313-11098	KOLUBA::IRGC 30463-3	IRGC 134993	Sierra Leone	ind3	T/T
IRIS_313-11081	THAO LOUANG::IRGC 29688-2	IRGC 128184	Lao People's Democratic Republic	ind3	T/T
IRIS_313-11108	B 12::IRGC 31293-1	IRGC 127194	Liberia	ind3	T/T
IRIS_313-11082	EA DAM HANG DOK::IRGC 29698-2	IRGC 128036	Lao People's Democratic Republic	ind3	T/T
IRIS_313-11118	SOC NAU (BIEN THE)::IRGC 32074-3	IRGC 135797	Viet Nam	ind3	T/T
IRIS_313-11083	EA TIA::IRGC 29713-2	IRGC 132248	Lao People's Democratic Republic	ind3	T/T
IRIS_313-11084	KABIN::IRGC 29752-1		Cambodia	ind3	T/T
IRIS_313-11133	LWANKHAN::IRGC 33330-1	IRGC 127582	Myanmar	ind3	T/T
IRIS_313-11135	MAUNG NYO::IRGC 33351-2	IRGC 128108	Myanmar	ind3	T/T
IRIS_313-11138	NGASEIN THEEDAT (C 30)::IRGC 33504-2	IRGC 128119	Myanmar	ind3	T/T
IRIS_313-11140	PADAN::IRGC 33544-2	IRGC 128123	Myanmar	ind3	T/T
IRIS_313-11145	THAKADE THEEDAT::IRGC 33772-2	IRGC 128183	Myanmar	ind3	T/T
IRIS_313-11148	YEBAW::IRGC 33875-2	IRGC 128203	Myanmar	ind3	T/T
IRIS_313-11086	KHAO THAMA::IRGC 29838-2	IRGC 128087	Lao People's Democratic Republic	ind3	T/T
IRIS_313-11149	YODAYA::IRGC 33901-2	IRGC 128204	Myanmar	ind3	T/T
IRIS_313-11151	E 21::IRGC 33929-2	IRGC 128035	Myanmar	ind3	T/T
IRIS_313-11087	PONG SANG A::IRGC 29881-2		Cambodia	ind3	T/T
IRIS_313-11160	B 38::IRGC 34409-1	IRGC 127195	Liberia	ind3	T/T
IRIS_313-11088	SRAU KHSAI::IRGC 29896-2	IRGC 128170	Cambodia	ind3	T/T
IRIS_313-11182	CEMPO CINA::IRGC 35581-2	IRGC 128009	Indonesia	ind3	T/T
IRIS_313-11192	BKN 7130-1017-2::IRGC 36531-2	IRGC 127997	Thailand	ind3	T/T
IRIS_313-11193	GAHB AWY 2-1::IRGC 36549-2	IRGC 128040	Thailand	ind3	T/T
IRIS_313-11194	KHAO PAH 8-5-38::IRGC 36587-3	IRGC 135760	Thailand	ind3	T/T
IRIS_313-11178	RUJAK DANAN::IRGC 35446-2	IRGC 128152	Indonesia	ind3	T/T
IRIS_313-11236	LIONG ORN::IRGC 38875-2	IRGC 128523	Nigeria	ind3	T/T
IRIS_313-11179	SI OMPAN LAMA::IRGC 35481-1	IRGC 127810	Indonesia	ind3	T/T
IRIS_313-11180	SIPULUIK ARANG::IRGC 35488-2	IRGC 128166	Indonesia	ind3	T/T
IRIS_313-11254	TIEN SOM::IRGC 40759-2	IRGC 128186	Viet Nam	ind3	T/T
IRIS_313-11181	TAMBA PERAK::IRGC 35534-2	IRGC 128179	Indonesia	ind3	T/T
IRIS_313-11312	PADI HITAM::IRGC 43496-3	IRGC 135781	Indonesia	ind3	T/T
IRIS_313-11315	PENDEK LAYUNG::IRGC 43542-2	IRGC 128131	Indonesia	ind3	T/T
IRIS_313-11316	RANTAT::IRGC 43563-3	IRGC 135790	Indonesia	ind3	T/T
IRIS_313-11317	SI RANTING::IRGC 43645-2	IRGC 128167	Indonesia	ind3	T/T
IRIS_313-11318	TUBU::IRGC 43677-2	IRGC 128195	Indonesia	ind3	T/T
IRIS_313-11320	MAYAS PUTIH::IRGC 43727-2		Indonesia	ind3	T/T
IRIS_313-11327	JAO' HAWN MAE JAN::IRGC 44022-2	IRGC 128061	Thailand	ind3	T/T
IRIS_313-11330	ALAMINOS::IRGC 44268-2	IRGC 132236	Philippines	ind3	T/T
IRIS_313-11331	AMPIPIT::IRGC 44272-2	IRGC 132237	Philippines	ind3	T/T
IRIS_313-11334	DINGRAS::IRGC 44402-1		Philippines	ind3	T/T
IRIS_313-11341	MINDANAO::IRGC 44642-2	IRGC 128110	Philippines	ind3	T/T
IRIS_313-11344	SAMON::IRGC 44735-2	IRGC 128157	Philippines	ind3	T/T
IRIS_313-11381	LINANGAN::IRGC 47255-2	IRGC 132351	Philippines	ind3	T/T
IRIS_313-11386	KHAO DAWK MALI TIA::IRGC 47773-2	IRGC 128083	Thailand	ind3	T/T
IRIS_313-11387	SAHM RUANG NAK::IRGC 47818-1		Thailand	ind3	T/T
IRIS_313-11388	GLAM::IRGC 47978-2	IRGC 132250	Thailand	ind3	T/T
IRIS_313-11389	LEUANG PRA TAHN::IRGC 48292-2		Thailand	ind3	T/T
IRIS_313-11390	NAH MOI::IRGC 48353-2	IRGC 128114	Thailand	ind3	T/T
IRIS_313-11391	NIAW DAM::IRGC 48387-2	IRGC 132260	Thailand	ind3	T/T
IRIS_313-11392	SA MER::IRGC 48454-2	IRGC 128156	Thailand	ind3	T/T
IRIS_313-11393	SAWNG RUANG::IRGC 48458-2	IRGC 132267	Thailand	ind3	T/T
IRIS_313-11395	INDO NO 13075::IRGC 48665-3	IRGC 135755	Indonesia	ind3	T/T
IRIS_313-11398	TODULI::IRGC 48942-2	IRGC 128190	Indonesia	ind3	T/T
IRIS_313-11406	A 28-6::IRGC 49409-2	IRGC 127921	Myanmar	ind3	T/T
B027	C 894-21	IRGC 135858	Philippines	ind3	T/T
CX107	Tun Sart	IRGC 136060	Viet Nam	ind3	T/T
CX141	Padi Siam Kuning	IRGC 136019	Indonesia	ind3	T/T
CX148	Sri Raja	IRGC 136050	Malaysia	ind3	T/T
CX154	Khao Dawk Mali 105	IRGC 135967	Thailand	ind3	T/T
CX23	Rasi		Indonesia	ind3	T/T
CX64	IRAT 352	IRGC 135943	Brazil	ind3	T/T
IRIS_313-8316	RADIN PAHANG::IRGC 14487-1	IRGC 131948	Malaysia	ind3	T/T
IRIS_313-12263	KHIE TOM::IRGC 95601-1	IRGC 127521	Lao People's Democratic Republic	ind3	T/T
IRIS_313-10900	DAMNOEUB POR HING::IRGC 22841-2	IRGC 132331	Cambodia	ind3	T/T
CX158	Shwe War Tun	IRGC 136046	Myanmar	ind3	T/T
IRIS_313-8903	BPI 76 NON SENSITIVE (GREEN)::IRGC 9790-1	IRGC 120902	Philippines	ind3	T/T
IRIS_313-8674	HAWM KRUA::IRGC 64333-1	IRGC 125965	Thailand	ind3	T/T
IRIS_313-8679	JAO LEUANG::IRGC 65866-1	IRGC 126216	Thailand	ind3	T/T
IRIS_313-8932	PATISAIL::IRGC 37562-1	IRGC 126079	Bangladesh	ind3	T/T
IRIS_313-8956	RADEN KARAMUNTING::IRGC 20098-1	IRGC 125882	Indonesia	ind3	T/T
IRIS_313-9119	LEUANG YAI 29-12-46::IRGC 24397-1	IRGC 125825	Thailand	ind3	T/T
IRIS_313-9697	BOW SU SO::IRGC 78237-1	IRGC 125690	Thailand	ind3	T/T
IRIS_313-9898	QUERO ASSAN::IRGC 28860-1	IRGC 125880	Portugal	ind3	T/T
IRIS_313-9273	RADEN SAWO 1::IRGC 57578-1		Indonesia	ind3	T/T
IRIS_313-9342	LUA CHAN HUONG::IRGC 16800-1	IRGC 126236	Viet Nam	ind3	T/T
IRIS_313-10109	EX EBOKOZURU::IRGC 79912-1	IRGC 125735	Nigeria	ind3	T/T
IRIS_313-8457	SARA::IRGC 66631-1		Indonesia	ind3	T/T
IRIS_313-8468	LEONG ORN 4135::IRGC 14087-1	IRGC 126233	Malaysia	ind3	T/T
IRIS_313-8571	ES 21::IRGC 56171-1	IRGC 126204	Tanzania	ind3	T/T
IRIS_313-8722	HAWM TOONG::IRGC 48007-1		Thailand	ind3	T/T
IRIS_313-8811	KATUNG::IRGC 71536-1	IRGC 131940	Malaysia	ind3	T/T
IRIS_313-8870	KHAO PLAH LAI NAK::IRGC 65941-1		Thailand	ind3	T/T
IRIS_313-9310	PUTEH KACA::IRGC 66614-1	IRGC 131946	Indonesia	ind3	T/T
IRIS_313-11509	PRADOO DAENG::IRGC 55265-1	IRGC 132035	Thailand	ind3	T/T
IRIS_313-11534	NAHNG KHAO BOW::IRGC 57377-1		Thailand	ind3	T/T
IRIS_313-11680	KHAO BUN MI::IRGC 64366-2	IRGC 132346	Thailand	ind3	T/T
IRIS_313-11833	BOO MAE::IRGC 71058-1	IRGC 132276	Thailand	ind3	T/T
IRIS_313-11895	BA TUC RAN::IRGC 73239-1	IRGC 132391	Viet Nam	ind3	T/T
IRIS_313-11925	SAWK GAM MAH::IRGC 75159-1	IRGC 132415	Thailand	ind3	T/T
IRIS_313-11935	KONG KHSACH BANG KATT::IRGC 75350-1	IRGC 132006	Cambodia	ind3	T/T
IRIS_313-11974	NKUMBAN NDINGO::IRGC 77718-1	IRGC 135575	Liberia	ind3	T/T
IRIS_313-12133	TAP KHOUAY::IRGC 86373-1	IRGC 127849	Lao People's Democratic Republic	ind3	T/T
IRIS_313-12161	PA PHA EA::IRGC 87751-1	IRGC 127717	Cambodia	ind3	T/T
IRIS_313-12240	PULUT MINYAK::IRGC 93615-1	IRGC 132294	Indonesia	ind3	T/T
IRIS_313-12308	SAM SI::IRGC 99020-1	IRGC 127782	Lao People's Democratic Republic	ind3	T/T
IRIS_313-10511	MACAN SAPAC::IRGC 5212-2	IRGC 128101	Philippines	ind3	T/T
IRIS_313-10525	BANDANG PUTIH 680::IRGC 6133-2	IRGC 132246	Indonesia	ind3	T/T
IRIS_313-10648	PREAH SIHANOUK::IRGC 11328-2	IRGC 132364	Cambodia	ind3	T/T
IRIS_313-10695	TOLIL 14::IRGC 13836-2	IRGC 128191	Malaysia	ind3	T/T
IRIS_313-10701	RADIN EBOS 35::IRGC 14204-1		Malaysia	ind3	T/T
IRIS_313-11090	KEO LAI::IRGC 29969-2	IRGC 128076	Lao People's Democratic Republic	ind3	T/T
IRIS_313-11150	ZEINGYI::IRGC 33923-2	IRGC 128206	Myanmar	ind3	T/T
IRIS_313-11319	KENCANA RANDAH::IRGC 43709-2		Indonesia	ind3	T/T
IRIS_313-11405	APYO DAW GYI::IRGC 49386-2	IRGC 132238	Myanmar	ind3	T/T
CX71	Innmayebaw	IRGC 135915	Malaysia	ind3	T/T
IRIS_313-11042	VELLAIKOTTAI::IRGC 28618-1		India	indx	C/C
IRIS_313-9944	SOLOMON RED RICE::IRGC 50950-1	IRGC 126312	Solomon Islands	indx	C/C
IRIS_313-9831	PODIWEE::IRGC 11938-1	IRGC 125872	Sri Lanka	indx	C/C
IRIS_313-10572	KOTHMALLI KARUPPAN::IRGC 7842-1	IRGC 127533	Nigeria	indx	T/T
IRIS_313-15906	IR 73571-3B-11-3-K2::G1	IRGC 126963	Philippines	indx	T/T
IRIS_313-9400	NCS 964 C::IRGC 62604-1	IRGC 125854	India	indx	T/T
IRIS_313-8383	GENE::IRGC 67434-1	IRGC 125964	Philippines	indx	T/T
IRIS_313-10352	CT 9737-6-1-1-2-2P-M::IRGC 117330-1	IRGC 120922	Colombia	indx	T/T
IRIS_313-10404	K 479-2-3::IRGC 117346-1	IRGC 121003	India	indx	T/T
IRIS_313-8341	BAT DO::IRGC 7014-1	IRGC 121599	Viet Nam	indx	T/T
IRIS_313-8412	FEI GAI 122::IRGC 63599-1	IRGC 125609	China	indx	T/T
IRIS_313-8659	YA THAY SAN::IRGC 58245-1		Myanmar	indx	T/T
IRIS_313-8717	BAZAIL::IRGC 27526-1	IRGC 126184	Bangladesh	indx	T/T
IRIS_313-8982	ARC 18112::IRGC 42274-1	IRGC 125655	India	indx	T/T
IRIS_313-8986	ARC 10754::IRGC 12603-1	IRGC 125637	India	indx	T/T
IRIS_313-9023	CR 60-10::IRGC 15777-1	IRGC 125715	India	indx	T/T
IRIS_313-9256	GALWAKA HANDERAN::IRGC 31381-1	IRGC 125746	Sri Lanka	indx	T/T
IRIS_313-9313	ARC 10799::IRGC 12631-1	IRGC 125638	India	indx	T/T
IRIS_313-9347	ARC 13778::IRGC 41216-1	IRGC 125647	India	indx	T/T
IRIS_313-9427	ARC 18092::IRGC 42256-1	IRGC 125654	India	indx	T/T
IRIS_313-9604	RPA 5929 (K 45)::IRGC 33963-1	IRGC 125890	India	indx	T/T
IRIS_313-9609	ARC 10594::IRGC 12524-1	IRGC 125636	India	indx	T/T
IRIS_313-9841	SML AWINI::IRGC 13391-1	IRGC 125904	Surinam	indx	T/T
IRIS_313-9968	KULA KARUPPAN::IRGC 55328-1	IRGC 125810	Sri Lanka	indx	T/T
IRIS_313-10045	BANTA TIMA::IRGC 69474-1	IRGC 125673	Gambia	indx	T/T
IRIS_313-10048	MOVE (MOKOLE)::IRGC 69739-1	IRGC 125996	Benin	indx	T/T
IRIS_313-10050	TSIMATAHOPAOSA::IRGC 69884-1	IRGC 127091	Madagascar	indx	T/T
IRIS_313-10148	CAUVERY::IRGC 45255-1	IRGC 125695	India	indx	T/T
IRIS_313-10168	MEI FENG 9::IRGC 63735-1	IRGC 125836	China	indx	T/T
IRIS_313-10235	PSBRC 68::IRGC 99711-1	IRGC 125874	Philippines	indx	T/T
IRIS_313-10374	IR 69502-6-SRN-3-UBN-1-B::IRGC 117290-1	IRGC 125979	Philippines	indx	T/T
IRIS_313-10396	IR 80340-23-B-12-6-B::IRGC 117309-1	IRGC 125987	Philippines	indx	T/T
IRIS_313-8315	ARC 11867::IRGC 40978-1		India	indx	T/T
IRIS_313-9243	MACAN BINUNDOK::IRGC 8245-1	IRGC 126239	Philippines	indx	T/T
IRIS_313-10355	IR 31142-14-1-1-3-1-1-2::IRGC 117378-1	IRGC 126023	Philippines	indx	T/T
IRIS_313-10371	IR 67518-B-11-1-B::IRGC 117380-1	IRGC 126026	Philippines	indx	T/T
IRIS_313-9619	ARC 15845::IRGC 42151-1		India	indx	T/T
IRIS_313-10357	IR 52718-B-B-6-B-B-1-1::IRGC 117334-1	IRGC 126024	Philippines	indx	T/T
IRIS_313-8987	SERIBU::IRGC 71615-1		Malaysia	indx	T/T
IRIS_313-10077	TAMASHIRO HIKARI::IRGC 74534-1	IRGC 125917	Japan	indx	T/T
IRIS_313-7690	IR 2344-P1 PB-9-3-2B::IRGC 39317-C1	IRGC 122093	Philippines	indx	T/T
IRIS_313-7769	SALUMPIKIT::IRTP 4777-C1	IRGC 122236	Philippines	indx	T/T
IRIS_313-8212	GIZA 178::GERVEX 1681-C1	IRGC 122060	Egypt	indx	T/T
IRIS_313-8215	MERLE::GERVEX 1685-C1	IRGC 122168	France	indx	T/T
IRIS_313-11449	KODIA PHUL::IRGC 52168-1	IRGC 127526	India	indx	T/T
IRIS_313-11463	KATSIYAM TABAO::IRGC 52855-1	IRGC 127499	Philippines	indx	T/T
IRIS_313-11490	ARC 15480::IRGC 53799-1	IRGC 127160	India	indx	T/T
IRIS_313-11512	OYAK PAKANG::IRGC 55422-1	IRGC 127693	Philippines	indx	T/T
IRIS_313-11546	NGA CHAN HMWE::IRGC 58146-1	IRGC 127672	Myanmar	indx	T/T
IRIS_313-11548	TAUNG LWIN::IRGC 58222-1	IRGC 127850	Myanmar	indx	T/T
IRIS_313-11573	GAO LIANG ZAO::IRGC 59563-1	IRGC 127379	China	indx	T/T
IRIS_313-11596	BHAINSA MUNDARIYA::IRGC 60893-1	IRGC 127221	India	indx	T/T
IRIS_313-11621	UPRH 265::IRGC 61689-1	IRGC 127877	India	indx	T/T
IRIS_313-11639	NCS 349::IRGC 62257-1	IRGC 127657	India	indx	T/T
IRIS_313-11722	KABERI::IRGC 66801-1	IRGC 128327	Bangladesh	indx	T/T
IRIS_313-11740	UGAGA::IRGC 67604-1	IRGC 127872	Ghana	indx	T/T
IRIS_313-11751	L 10833::IRGC 68121-1	IRGC 127539	China	indx	T/T
IRIS_313-11783	MAMA TABALI::IRGC 69720-1	IRGC 132015	Gambia	indx	T/T
IRIS_313-11910	YU HE HONG::IRGC 74266-1	IRGC 127907	China	indx	T/T
IRIS_313-11988	POTOQOIN::IRGC 78677-1	IRGC 132033	Sierra Leone	indx	T/T
IRIS_313-12028	CHAO BONG::IRGC 80266-2	IRGC 132328	Lao People's Democratic Republic	indx	T/T
IRIS_313-12050	SHAN KAUK HNYIN::IRGC 81656-1	IRGC 128468	Myanmar	indx	T/T
IRIS_313-12052	ADUKKAN::IRGC 81783-1	IRGC 127109	India	indx	T/T
IRIS_313-12053	FACAGRO 406::IRGC 82049-1	IRGC 127367	Burundi	indx	T/T
IRIS_313-12057	AI JIAO ZI::IRGC 82255-1	IRGC 127116	China	indx	T/T
IRIS_313-12093	KARUEL::IRGC 83792-1	IRGC 128334	Nepal	indx	T/T
IRIS_313-12138	YADU BARA::IRGC 86912-1	IRGC 127896	Bhutan	indx	T/T
IRIS_313-12180	JHINUWA DHAN::IRGC 88545-1	IRGC 128323	Nepal	indx	T/T
IRIS_313-12185	AE NOUA::IRGC 89308-1	IRGC 127110	Lao People's Democratic Republic	indx	T/T
IRIS_313-12187	CHAM LEK::IRGC 89387-1	IRGC 127255	Lao People's Democratic Republic	indx	T/T
IRIS_313-12190	CHAO KHAW NYAO::IRGC 89460-1	IRGC 131975	Lao People's Democratic Republic	indx	T/T
IRIS_313-12269	SHWEWARHNAN::IRGC 96053-1	IRGC 127802	Myanmar	indx	T/T
IRIS_313-12280	MAKALIOKA::IRGC 97193-1	IRGC 132013	Madagascar	indx	T/T
IRIS_313-12282	TSY MILA RO::IRGC 97233-1	IRGC 132302	Madagascar	indx	T/T
IRIS_313-12283	VARY 5000 FOTSY::IRGC 97235-1	IRGC 127884	Madagascar	indx	T/T
IRIS_313-12290	JON JAN::IRGC 97633-1	IRGC 127466	Myanmar	indx	T/T
IRIS_313-12291	NGA CHEKH FAT::IRGC 97701-2	IRGC 132358	Myanmar	indx	T/T
IRIS_313-12354	NASAENG::IRGC 107818-1	IRGC 127649	Lao People's Democratic Republic	indx	T/T
IRIS_313-12355	NASAENG::IRGC 107819-1	IRGC 127650	Lao People's Democratic Republic	indx	T/T
IRIS_313-10513	LUBANG PUTI::IRGC 5429-1	IRGC 127579	Philippines	indx	T/T
IRIS_313-10518	KHAYANGYA D 34-181::IRGC 5861-2	IRGC 128088	Myanmar	indx	T/T
IRIS_313-10547	C 34-13::IRGC 6797-2	IRGC 128007	Myanmar	indx	T/T
IRIS_313-10666	ARC 6218::IRGC 12255-1	IRGC 127164	India	indx	T/T
IRIS_313-10668	ARC 7255::IRGC 12343-2	IRGC 127974	India	indx	T/T
IRIS_313-10671	ARC 10581::IRGC 12514-1	IRGC 127128	India	indx	T/T
IRIS_313-10675	ARC 10905::IRGC 12669-1	IRGC 127132	India	indx	T/T
IRIS_313-10728	OUSSANTHIABA::IRGC 16046-2	IRGC 132261	Senegal	indx	T/T
IRIS_313-10885	ARC 12559::IRGC 22148-2	IRGC 127942	India	indx	T/T
IRIS_313-10917	T Q QI HAYUQBABA::IRGC 23318-1	IRGC 128489	Philippines	indx	T/T
IRIS_313-10924	ATH HAGARI JARAHAN PADDY::IRGC 23796-1	IRGC 127176	Nepal	indx	T/T
IRIS_313-10966	HURANG ARISO LUTA::IRGC 26055-1	IRGC 127424	Brazil	indx	T/T
IRIS_313-10983	BOROJYOT::IRGC 26578-2	IRGC 128000	Bangladesh	indx	T/T
IRIS_313-10990	BALIBUD::IRGC 26871-1	IRGC 127206	Philippines	indx	T/T
IRIS_313-11139	NWACHI MANINE::IRGC 33531-2	IRGC 128120	Myanmar	indx	T/T
IRIS_313-11146	THEEDAT NGASEIN::IRGC 33779-2	IRGC 128185	Myanmar	indx	T/T
IRIS_313-11147	TYB 11::IRGC 33821-2	IRGC 128198	Myanmar	indx	T/T
IRIS_313-11197	K 17-9-1-1::IRGC 36778-1	IRGC 127471	India	indx	T/T
IRIS_313-11199	SYNTHETIC SATIVA::IRGC 36842-2	IRGC 128176	India	indx	T/T
IRIS_313-11225	SADAJIRA (DEEP STRAW) 16-194::IRGC 38251-2	IRGC 132265	Bangladesh	indx	T/T
IRIS_313-11240	CR 157-392-4::IRGC 39247-2	IRGC 128020	India	indx	T/T
IRIS_313-11244	W 1014-162::IRGC 39871-1		India	indx	T/T
IRIS_313-11245	RP 20-12::IRGC 40031-2	IRGC 128151	India	indx	T/T
IRIS_313-11247	RP 1153-20-14::IRGC 40131-2	IRGC 132431	India	indx	T/T
IRIS_313-11283	ARC 15743::IRGC 42127-2	IRGC 132320	India	indx	T/T
IRIS_313-11305	ARC 15373::IRGC 43166-2	IRGC 127964	India	indx	T/T
IRIS_313-11306	ARC 15385::IRGC 43174-1	IRGC 127159	India	indx	T/T
IRIS_313-11307	ARC 15387::IRGC 43175-2	IRGC 127965	India	indx	T/T
IRIS_313-11325	BLM 70::IRGC 43989-3	IRGC 135739	Philippines	indx	T/T
IRIS_313-11326	BR 51-115-4::IRGC 43999-1	IRGC 127237	Bangladesh	indx	T/T
IRIS_313-11338	LOBANG (WHITE)::IRGC 44548-2	IRGC 128097	Philippines	indx	T/T
IRIS_313-11345	WAGWAG::IRGC 44802-1	IRGC 127891	Philippines	indx	T/T
IRIS_313-11347	WAGWAG RAOIS::IRGC 44805-1	IRGC 127892	Philippines	indx	T/T
IRIS_313-11355	CN 44-40-7::IRGC 45368-1	IRGC 127286	India	indx	T/T
IRIS_313-11377	AMARILLO::IRGC 47120-1	IRGC 127119	Philippines	indx	T/T
IRIS_313-11385	IR 9747 SEL::IRGC 47695-1	IRGC 127442	Philippines	indx	T/T
IRIS_313-11410	C 28-16::IRGC 49580-1	IRGC 132393	Myanmar	indx	T/T
IRIS_313-11414	KARUNJEERAGA SAMBA::IRGC 49774-1	IRGC 127495	India	indx	T/T
IRIS_313-11419	MUTHA SAMBA::IRGC 49924-2		India	indx	T/T
B013	Sri Lanka 1	IRGC 136049	Sri Lanka	indx	T/T
B089	Qitoubaigu3		China	indx	T/T
B091	Xiaohonggu		China	indx	T/T
B095	Mowangguneiza		China	indx	T/T
B097	Jiienuo		China	indx	T/T
B128	Sibeitizhao 6		China	indx	T/T
B229	Menjiading 2		China	indx	T/T
B233	Xiangwanxian 1		China	indx	T/T
B246	Laozaogu		China	indx	T/T
B265	Wukezhan		China	indx	T/T
B268	Nangaogu		China	indx	T/T
CX117	IR 65600-27-1-2-2	IRGC 135930	Philippines	indx	T/T
CX128	Gajale	IRGC 135889	Nepal	indx	T/T
CX146	CO 43	IRGC 135871	India	indx	T/T
CX157	PTB 33	IRGC 136025	India	indx	T/T
CX24	TKM 9	IRGC 136058	India	indx	T/T
CX267	IET 1444	IRGC 135914	India	indx	T/T
CX288	D 11	IRGC 135874	India	indx	T/T
CX303	LX 2007	IRGC 135976	China	indx	T/T
CX349	KCD 1	IRGC 135965	_no_info	indx	T/T
CX390	Yuelianggu		China	indx	T/T
CX54	Linyitangdao		China	indx	T/T
CX84	X 23	IRGC 136075	Viet Nam	indx	T/T
CX94	Swarna	IRGC 117278	India	indx	T/T
IRIS_313-9451	PAMAH S 18::IRGC 61322-1	IRGC 126140	Thailand	indx	T/T
IRIS_313-9791	LEAD::IRGC 5805-1	IRGC 125821	Malawi	indx	T/T
IRIS_313-11977	MAMORIAKA::IRGC 77867-1	IRGC 127601	Madagascar	indx	T/T
IRIS_313-10825	KEMA 5::IRGC 19343-2	IRGC 132310	Sierra Leone	indx	T/T
IRIS_313-11128	GOKAUNG::IRGC 33079-2	IRGC 128045	Myanmar	indx	T/T
IRIS_313-11257	ARC 12757::IRGC 41095-2	IRGC 127944	India	indx	T/T
IRIS_313-11278	ARC 15319::IRGC 42007-1		India	indx	T/T
B028	IR 10179-23-1-3	IRGC 135917	Philippines	indx	T/T
B039	IRAT 10	IRGC 135940	Cote d'Ivoire	indx	T/T
B075	Jinbaoyin		China	indx	T/T
B076	Minbeiwanxian		China	indx	T/T
B153	Qingsiai 16B		China	indx	T/T
B247	Jinnante B		China	indx	T/T
CX247	IRAT 144	IRGC 135942	Ghana	indx	T/T
IRIS_313-15897	SANHUANGZHAN NO 2::G1	IRGC 126968	China	indx	T/T
IRIS_313-15899	IR 45427-2B-2-2B-1-1::G1	IRGC 126961	Philippines	indx	T/T
IRIS_313-15900	IR 07F287::G1	IRGC 126960	Philippines	indx	T/T
IRIS_313-15903	IAC 165::IRGC 82775-2		Brazil	indx	T/T
IRIS_313-8409	SOM NGHE AN::IRGC 60751-1	IRGC 126007	Viet Nam	indx	T/T
IRIS_313-9882	O. SATIVA::IRGC 17083-1	IRGC 125863	Taiwan	indx	T/T
IRIS_313-9969	PUTTU NELLU::IRGC 55346-1	IRGC 126989	Sri Lanka	indx	T/T
IRIS_313-9108	RAYADA::IRGC 27594-1	IRGC 124467	Bangladesh	indx	T/T
IRIS_313-10285	SICAN::IRGC 117029-1	IRGC 121119	Peru	indx	T/T
IRIS_313-10421	WAR 72-2-1-1::IRGC 117361-1	IRGC 121154	Sierra Leone	indx	T/T
IRIS_313-10423	YN 1353-3::IRGC 117363-1	IRGC 121160	Myanmar	indx	T/T
IRIS_313-8401	ARC 13530::IRGC 41146-1		India	indx	T/T
IRIS_313-8405	JIN JUN DAO::IRGC 59710-1	IRGC 125613	China	indx	T/T
IRIS_313-8743	NIAO YAO::IRGC 5496-1	IRGC 126075	Taiwan	indx	T/T
IRIS_313-10158	PICO NEGRO::IRGC 55849-1	IRGC 126080	Ecuador	indx	T/T
IRIS_313-10359	IR 53650-2B-10-1-2-1::IRGC 117379-1	IRGC 125973	Philippines	indx	T/T
IRIS_313-8265	CO 39::IRGC 51231-1	IRGC 117454	India	indx	T/T
IRIS_313-9314	KAAKARAN::IRGC 27138-1		Indonesia	indx	T/T
IRIS_313-9696	NAZIRA SAIL::IRGC 77284-1	IRGC 125850	Bangladesh	indx	T/T
IRIS_313-10300	CT 9506-18-7-1T-2::IRGC 116973-1	IRGC 125960	Colombia	indx	T/T
IRIS_313-10337	B 6149 F-MR-7::IRGC 117314-1	IRGC 125953	Indonesia	indx	T/T
IRIS_313-10348	CSR-89 IR-15::IRGC 117326-1	IRGC 125959	India	indx	T/T
IRIS_313-10349	CSR-90 IR-2::IRGC 117327-1	IRGC 120921	India	indx	T/T
IRIS_313-10399	IRGA 346-111-2-1F::IRGC 117341-1	IRGC 120992	Colombia	indx	T/T
IRIS_313-10403	IRGA 659-1-2-2-2::IRGC 117345-1	IRGC 120993	Colombia	indx	T/T
IRIS_313-8368	MENTIK TJERE BELUT::IRGC 18254-1	IRGC 126071	Indonesia	indx	T/T
IRIS_313-8437	IRRIBINI::IRGC 49094-1	IRGC 126215	Bangladesh	indx	T/T
IRIS_313-8453	ARC 18597::IRGC 43299-1	IRGC 126043	India	indx	T/T
IRIS_313-8458	ARC 18175::IRGC 42316-1	IRGC 131928	India	indx	T/T
IRIS_313-8585	ARC 11901::IRGC 21727-1	IRGC 127033	India	indx	T/T
IRIS_313-8603	ARC 12884::IRGC 22417-1	IRGC 126042	India	indx	T/T
IRIS_313-8846	BAIANG 6::IRGC 6129-1	IRGC 125668	Indonesia	indx	T/T
IRIS_313-8880	PAGAIYAHAN::IRGC 8267-1	IRGC 117550	Taiwan	indx	T/T
IRIS_313-8914	E 2040::IRGC 67968-1	IRGC 125731	China	indx	T/T
IRIS_313-8935	ARC 18061::IRGC 47650-1	IRGC 127034	India	indx	T/T
IRIS_313-8946	ARC 11524::IRGC 42672-1	IRGC 125641	India	indx	T/T
IRIS_313-8967	ARC 12576::IRGC 22163-1	IRGC 125645	India	indx	T/T
IRIS_313-9017	PING SHAN TA TSWEN KU::IRGC 1563-1	IRGC 126988	China	indx	T/T
IRIS_313-9114	LEUANG 28-1-87::IRGC 874-1	IRGC 125822	Thailand	indx	T/T
IRIS_313-9182	KHAO MON::IRGC 60764-1	IRGC 125803	Myanmar	indx	T/T
IRIS_313-9285	PALEPYU::IRGC 33549-1	IRGC 125866	Myanmar	indx	T/T
IRIS_313-9317	VEN THAP::IRGC 56138-1	IRGC 125933	Viet Nam	indx	T/T
IRIS_313-9472	H 6::IRGC 157-1	IRGC 125756	Sri Lanka	indx	T/T
IRIS_313-9484	CHNNOR::IRGC 67485-1	IRGC 125706	India	indx	T/T
IRIS_313-9522	RPW 9-4 (SS 1)::IRGC 50690-1	IRGC 126084	India	indx	T/T
IRIS_313-9560	ARC 11857::IRGC 40972-1	IRGC 125643	India	indx	T/T
IRIS_313-9570	NX 3533::IRGC 63796-1	IRGC 125859	China	indx	T/T
IRIS_313-9574	B 78-S81::IRGC 58415-1	IRGC 125662	Brunei Darussalam	indx	T/T
IRIS_313-9593	ARC 15088::IRGC 41934-1	IRGC 125651	India	indx	T/T
IRIS_313-9594	ASHI BINNI::IRGC 77216-1	IRGC 126131	Bangladesh	indx	T/T
IRIS_313-9600	E LONG MAH::IRGC 47946-1	IRGC 126133	Thailand	indx	T/T
IRIS_313-9602	HTA 22::IRGC 45827-1	IRGC 125765	Thailand	indx	T/T
IRIS_313-9623	PESAGRO 102::IRGC 78703-1	IRGC 126001	Brazil	indx	T/T
IRIS_313-9634	ARC 15873::IRGC 43250-1	IRGC 125653	India	indx	T/T
IRIS_313-9767	CI 9445::IRGC 2081-1	IRGC 125711	United States of America	indx	T/T
IRIS_313-9924	KN 1 B 361-1-8-6-9::IRGC 46974-1	IRGC 125805	Korea, Republic of	indx	T/T
IRIS_313-9926	TOURBE::IRGC 47066-1	IRGC 126162	Chad	indx	T/T
IRIS_313-9953	BAMOA A 75::IRGC 51101-1	IRGC 125671	Mexico	indx	T/T
IRIS_313-9986	SOM DIGUIME::IRGC 56751-1	IRGC 126168	Guinea-Bissau	indx	T/T
IRIS_313-10007	GARURA::IRGC 64111-1	IRGC 125749	Nepal	indx	T/T
IRIS_313-10016	BOHOTO BALOOCHESTAN::IRGC 66237-1	IRGC 125954	Iran	indx	T/T
IRIS_313-10034	RIZ INDETERMINE::IRGC 69014-1	IRGC 125886	Niger	indx	T/T
IRIS_313-10054	TOC 5430::IRGC 70487-1	IRGC 125924	Panama	indx	T/T
IRIS_313-10103	DALSUNG 41::IRGC 79385-1	IRGC 125721	Korea, Republic of	indx	T/T
IRIS_313-10113	EX FOILAEIN (NAPUTO)::IRGC 81675-1	IRGC 125736	Mozambique	indx	T/T
IRIS_313-10167	IR 13429-109-2-2-1::IRGC 63491-1	IRGC 125773	Philippines	indx	T/T
IRIS_313-10177	DA GANG ZHAN::IRGC 67103-1	IRGC 125719	China	indx	T/T
IRIS_313-10179	GUI HUA ZAO::IRGC 68060-1	IRGC 125755	China	indx	T/T
IRIS_313-10221	BA BAI GU::IRGC 79580-1	IRGC 125663	China	indx	T/T
IRIS_313-10239	LIU XU::IRGC 109232-1	IRGC 125827	China	indx	T/T
IRIS_313-10260	CEA 3::IRGC 116965-1	IRGC 125957	Paraguay	indx	T/T
IRIS_313-10263	CUYAMEL 3820::IRGC 116975-1	IRGC 125961	Mexico	indx	T/T
IRIS_313-10271	IA CUBA 17::IRGC 116990-1	IRGC 125966	Cuba	indx	T/T
IRIS_313-10275	ICTA MOTAGUA::IRGC 116995-1	IRGC 125968	Guatemala	indx	T/T
IRIS_313-10279	JUMA 62::IRGC 117011-1	IRGC 126066	Dominican Republic	indx	T/T
IRIS_313-10294	IR 21015-72-3-3-3-1::IRGC 117004-1	IRGC 125972	Philippines	indx	T/T
IRIS_313-10301	IRGA 959-1-2-2F-4-1-4A-6-CA-6X::IRGC 117006-1	IRGC 126064	Brazil	indx	T/T
IRIS_313-10307	INIAP 6::IRGC 117002-1	IRGC 127050	Ecuador	indx	T/T
IRIS_313-10314	INIAP 10::IRGC 117000-1	IRGC 125969	Ecuador	indx	T/T
IRIS_313-10325	CAMPONI::IRGC 116963-1	IRGC 125956	Surinam	indx	T/T
IRIS_313-10353	HP 3319-2WX-6-4-1-B::IRGC 117331-1	IRGC 127049	Korea, Republic of	indx	T/T
IRIS_313-10361	IR 63295-AC 209-7::IRGC 117365-1	IRGC 127053	Philippines	indx	T/T
IRIS_313-10366	IR 65483-111-5-9-2-11::IRGC 117286-1	IRGC 125976	Philippines	indx	T/T
IRIS_313-8306	PULUTHI KARAN (MIXED)::IRGC 77530-1		India	indx	T/T
IRIS_313-8332	ARC 15091::IRGC 43048-1	IRGC 126298	India	indx	T/T
IRIS_313-8414	ARC 18202::IRGC 42328-1	IRGC 126175	India	indx	T/T
IRIS_313-8657	CO 19::IRGC 5905-1	IRGC 135525	India	indx	T/T
IRIS_313-8699	BALASURIYA A::IRGC 66509-1	IRGC 126178	Sri Lanka	indx	T/T
IRIS_313-9687	PA KABAKIE::IRGC 58541-1		Sierra Leone	indx	T/T
IRIS_313-10318	RUSTIC::IRGC 117026-1	IRGC 126085	Guyana	indx	T/T
IRIS_313-10375	IR 70027-8-2-2-3-2::IRGC 117382-1	IRGC 126028	Philippines	indx	T/T
IRIS_313-8386	ARC 10812::IRGC 21074-1	IRGC 126173	India	indx	T/T
IRIS_313-9402	PA FADAYA::IRGC 58524-1	IRGC 131944	Sierra Leone	indx	T/T
IRIS_313-9429	RTS 16::IRGC 8235-1	IRGC 126309	Viet Nam	indx	T/T
IRIS_313-9685	AGEPDAUJSECAN::IRGC 49361-1		Union of Soviet Socialist Republics (Former)	indx	T/T
IRIS_313-10220	EPEAL 102::IRGC 78698-1	IRGC 126203	Brazil	indx	T/T
IRIS_313-10257	ALTAMIRA 9::IRGC 116953-1	IRGC 127031	Nicaragua	indx	T/T
IRIS_313-10268	FONAIAP 2::IRGC 116985-1	IRGC 127072	Venezuela	indx	T/T
IRIS_313-10332	B 4414 F-MR-6-3::IRGC 117310-1	IRGC 126044	Indonesia	indx	T/T
IRIS_313-10340	BR 4973-34-6-6::IRGC 117317-1	IRGC 127040	Bangladesh	indx	T/T
IRIS_313-10422	WAR 87-7-A10-2-B-B-B-1::IRGC 117362-1		Sierra Leone	indx	T/T
IRIS_313-9190	CODE NO 31323::IRGC 46907-1	IRGC 126148	India	indx	T/T
IRIS_313-8069	ARIANA::GERVEX 396-C1	IRGC 121966	Romania	indx	T/T
IRIS_313-7665	CT 6510-24-1-2::C1	IRGC 122025	Colombia	indx	T/T
IRIS_313-7668	DANAU LAUT TAWAR::C1	IRGC 122029	Indonesia	indx	T/T
IRIS_313-7681	H 15-23-DA::C1	IRGC 122076	Mali	indx	T/T
IRIS_313-7684	IR 1561-228-3-3::IRGC 32627-C1	IRGC 122088	Philippines	indx	T/T
IRIS_313-7780	SONA::IRGC 26971-C1	IRGC 122255	India	indx	T/T
IRIS_313-7638	ANGIFOTSY 685::GERVEX 4717-C1	IRGC 121963	Madagascar	indx	T/T
IRIS_313-7698	IR 57920-AC 25-2-B::C1	IRGC 122098	Philippines	indx	T/T
IRIS_313-7696	IR 55411-50::IRTP 16682-C1	IRGC 124394	Philippines	indx	T/T
IRIS_313-7792	TSIPALA 1231::GERVEX 8418-C1	IRGC 124425	Madagascar	indx	T/T
IRIS_313-7797	UPL RI 7::IRTP 9897-C1	IRGC 122272	Philippines	indx	T/T
IRIS_313-7699	IR 57924-24::IRTP 16675-C1	IRGC 122099	Philippines	indx	T/T
IRIS_313-7719	KOGONI 91-1::C1	IRGC 122140	Mali	indx	T/T
IRIS_313-7809	WAS 174-B-3-5::C1	IRGC 122286	Senegal	indx	T/T
IRIS_313-11438	ZACATEPEC A 79::IRGC 51116-1	IRGC 127909	Mexico	indx	T/T
IRIS_313-11442	ARC 18502::IRGC 51749-2	IRGC 132321	India	indx	T/T
IRIS_313-11443	ARC 18533::IRGC 51756-1	IRGC 127161	India	indx	T/T
IRIS_313-11471	CULALANSI::IRGC 53109-1	IRGC 132397	Philippines	indx	T/T
IRIS_313-11493	AR 133::IRGC 53942-1	IRGC 127126	India	indx	T/T
IRIS_313-11506	K 15591-4::IRGC 55043-1	IRGC 127470	India	indx	T/T
IRIS_313-11510	A 69-1::IRGC 55305-1	IRGC 127102	Sri Lanka	indx	T/T
IRIS_313-11523	ADIALLO::IRGC 56264-1	IRGC 127106	Senegal	indx	T/T
IRIS_313-11541	HOE PHAR THAE::IRGC 57907-1	IRGC 127410	Myanmar	indx	T/T
IRIS_313-11515	BKN BR 1031-78-5-4::IRGC 55927-1	IRGC 127231	Thailand	indx	T/T
IRIS_313-11544	LINPAN CHAW::IRGC 58087-1	IRGC 135570	Myanmar	indx	T/T
IRIS_313-11545	MOE GAUNG PYU::IRGC 58120-1	IRGC 127628	Myanmar	indx	T/T
IRIS_313-11547	SHWE SABA::IRGC 58206-1	IRGC 135580	Myanmar	indx	T/T
IRIS_313-11549	TAUNGYA SABA::IRGC 58226-1	IRGC 128483	Myanmar	indx	T/T
IRIS_313-11516	IR 3839-1::IRGC 55946-1	IRGC 127437	Philippines	indx	T/T
IRIS_313-11555	PA WOON::IRGC 58656-1	IRGC 135578	Sierra Leone	indx	T/T
IRIS_313-11570	GENG 77-4::IRGC 59321-1	IRGC 127383	China	indx	T/T
IRIS_313-11576	JIANG HUI DAO::IRGC 59688-1	IRGC 127459	China	indx	T/T
IRIS_313-11580	TAI ZHOU XIAN::IRGC 59912-1	IRGC 127840	China	indx	T/T
IRIS_313-11594	CHAN THANH HOA::IRGC 60647-1	IRGC 127259	Viet Nam	indx	T/T
IRIS_313-11521	TAN NONG::IRGC 56126-1	IRGC 127847	Viet Nam	indx	T/T
IRIS_313-11656	B 3913 B 16-20 ST 28::IRGC 63099-1	IRGC 127196	Indonesia	indx	T/T
IRIS_313-11664	CUN GU NUO::IRGC 63576-1	IRGC 127288	China	indx	T/T
IRIS_313-11666	LONG GE 33::IRGC 63705-1	IRGC 127573	China	indx	T/T
IRIS_313-11669	F 478::IRGC 63882-1	IRGC 131986	China	indx	T/T
IRIS_313-11693	CHING CH'UNG::IRGC 65002-1	IRGC 127278	Taiwan	indx	T/T
IRIS_313-11694	CHING LIU::IRGC 65018-1	IRGC 127279	Taiwan	indx	T/T
IRIS_313-11717	JATI MANI::IRGC 66565-1	IRGC 127450	Indonesia	indx	T/T
IRIS_313-11729	MEI LIU ZAO 5::IRGC 67231-1	IRGC 127622	China	indx	T/T
IRIS_313-11730	QING ER XIAO 2::IRGC 67255-1	IRGC 127753	China	indx	T/T
IRIS_313-11731	QING TAI AI::IRGC 67273-1	IRGC 127754	China	indx	T/T
IRIS_313-11735	YI LI ZHONG::IRGC 67382-1	IRGC 127904	China	indx	T/T
IRIS_313-11744	AI JIAO AO FAN ZI::IRGC 67871-1	IRGC 127114	China	indx	T/T
IRIS_313-11747	E 4197::IRGC 68004-1	IRGC 127350	China	indx	T/T
IRIS_313-11748	GAO JIAO YING GAN ZHAN::IRGC 68053-1	IRGC 127378	China	indx	T/T
IRIS_313-11750	L 10595::IRGC 68109-1	IRGC 127538	China	indx	T/T
IRIS_313-11763	PJ 110::IRGC 68981-1	IRGC 127734	Cameroon	indx	T/T
IRIS_313-11801	FAN WU::IRGC 70245-1	IRGC 127368	China	indx	T/T
IRIS_313-11807	R 582::IRGC 70504-1	IRGC 127757	Colombia	indx	T/T
IRIS_313-11816	KARILETYONE::IRGC 70745-1	IRGC 127493	Myanmar	indx	T/T
IRIS_313-11817	KHAOSAING::IRGC 70746-2	IRGC 128085	Myanmar	indx	T/T
IRIS_313-11818	LETYONE::IRGC 70753-1	IRGC 128361	Myanmar	indx	T/T
IRIS_313-11835	E NOI NAH::IRGC 71138-1	IRGC 128287	Thailand	indx	T/T
IRIS_313-11894	LOC TRANG MUON::IRGC 73216-1	IRGC 128368	Viet Nam	indx	T/T
IRIS_313-11899	MAHA CHAI::IRGC 73517-1	IRGC 128373	Thailand	indx	T/T
IRIS_313-11920	GI TAH::IRGC 74883-1	IRGC 127386	Thailand	indx	T/T
IRIS_313-11889	MURGI BRINJ::IRGC 73109-1	IRGC 127639	Pakistan	indx	T/T
IRIS_313-11934	KANATO::IRGC 75306-2	IRGC 128071	Philippines	indx	T/T
IRIS_313-11937	KUNJUKUNJU::IRGC 75448-1	IRGC 127535	India	indx	T/T
IRIS_313-11938	GNASSOUMADOUGOU::IRGC 75595-1	IRGC 131988	Burkina Faso	indx	T/T
IRIS_313-11940	MALOBA (DISSI ROUGE)::IRGC 75700-1	IRGC 127599	Burkina Faso	indx	T/T
IRIS_313-11947	BIE LEI::IRGC 76478-1	IRGC 127226	China	indx	T/T
IRIS_313-11967	TANG DU GU::IRGC 77400-1	IRGC 127846	China	indx	T/T
IRIS_313-11993	LIM MA NO MA KHIN NYUNT::IRGC 78917-1	IRGC 132407	Myanmar	indx	T/T
IRIS_313-12016	EX AUBERGE::IRGC 79898-3	IRGC 135751	Egypt	indx	T/T
IRIS_313-12017	EX SANDEMA::IRGC 79964-1	IRGC 127364	Ghana	indx	T/T
IRIS_313-11985	LI TOU ZHAN::IRGC 78550-1	IRGC 127567	China	indx	T/T
IRIS_313-12067	531::IRGC 82643-1	IRGC 127100	Philippines	indx	T/T
IRIS_313-11987	IR 10120-7-2-1-4::IRGC 78628-1	IRGC 127433	Philippines	indx	T/T
IRIS_313-12072	KYAUK KYI::IRGC 82773-3	IRGC 135766	Myanmar	indx	T/T
IRIS_313-12078	DAU NGHA THAI BINH::IRGC 82891-1	IRGC 127301	Viet Nam	indx	T/T
IRIS_313-12146	AM BEUS::IRGC 87189-1	IRGC 127121	Cambodia	indx	T/T
IRIS_313-12182	NYAULI::IRGC 88628-1	IRGC 127686	Nepal	indx	T/T
IRIS_313-12186	BAO DAM::IRGC 89352-1	IRGC 128239	Lao People's Democratic Republic	indx	T/T
IRIS_313-12207	SALA::IRGC 90457-1	IRGC 128456	Lao People's Democratic Republic	indx	T/T
IRIS_313-12210	CHAM TON::IRGC 90600-1	IRGC 127257	Viet Nam	indx	T/T
IRIS_313-12220	CHAO KHIE KHOUAY::IRGC 90968-1	IRGC 131976	Lao People's Democratic Republic	indx	T/T
IRIS_313-12232	TE SAN AI 2::IRGC 93355-1	IRGC 127852	China	indx	T/T
IRIS_313-12268	MAYATAUNG::IRGC 95957-1	IRGC 127616	Myanmar	indx	T/T
IRIS_313-12270	TOAM JUM::IRGC 96077-1	IRGC 127864	Myanmar	indx	T/T
IRIS_313-12275	MAGU::IRGC 97027-1	IRGC 127590	China	indx	T/T
IRIS_313-12297	LOUK PASOM::IRGC 98136-1	IRGC 127576	Lao People's Democratic Republic	indx	T/T
IRIS_313-12300	NGAM KON DAM::IRGC 98486-1	IRGC 127673	Lao People's Democratic Republic	indx	T/T
IRIS_313-12301	LG 10178::IRGC 98526-1	IRGC 127556	Lao People's Democratic Republic	indx	T/T
IRIS_313-12303	LG 9274::IRGC 98715-1	IRGC 127561	Lao People's Democratic Republic	indx	T/T
IRIS_313-12329	CHAO DO::IRGC 106666-1	IRGC 128258	Lao People's Democratic Republic	indx	T/T
IRIS_313-10441	CASIBON::IRGC 589-2	IRGC 132327	Philippines	indx	T/T
IRIS_313-10477	RUSTY LATE::IRGC 3506-1	IRGC 128454	China	indx	T/T
IRIS_313-10480	PULUT NANGKA 16::IRGC 3630-2	IRGC 132365	Indonesia	indx	T/T
IRIS_313-10433	TP MIL 53::IRGC 326-2	IRGC 128193	Philippines	indx	T/T
IRIS_313-10510	MAGSIING::IRGC 5211-1	IRGC 127589	Philippines	indx	T/T
IRIS_313-10514	CAMPENA::IRGC 5452-2	IRGC 135629	Philippines	indx	T/T
IRIS_313-10520	NATURAL HYBRID C 33-8::IRGC 5929-1		Myanmar	indx	T/T
IRIS_313-10565	221 B 36-1-1-1-1::IRGC 7585-1	IRGC 127098	Indonesia	indx	T/T
IRIS_313-10574	KAILUNDO::IRGC 7859-2	IRGC 132253	Sierra Leone	indx	T/T
IRIS_313-10575	KAYANGYA D 402::IRGC 7927-2	IRGC 128074	Myanmar	indx	T/T
IRIS_313-10609	MATHOLUWA::IRGC 8901-1	IRGC 127612	Sri Lanka	indx	T/T
IRIS_313-10651	PHOU SAO LEUM NYANG::IRGC 11570-2	IRGC 128134	Lao People's Democratic Republic	indx	T/T
IRIS_313-10655	EA HOUM::IRGC 11783-1	IRGC 128285	Lao People's Democratic Republic	indx	T/T
IRIS_313-10674	ARC 10846::IRGC 12656-2	IRGC 127932	India	indx	T/T
IRIS_313-10705	PADI PULOT MELAYANG::IRGC 14391-2	IRGC 128124	Malaysia	indx	T/T
IRIS_313-10720	HEENDIKWEE::IRGC 15587-2	IRGC 132337	Sri Lanka	indx	T/T
IRIS_313-10725	ERNEST::IRGC 15884-2	IRGC 128518	Senegal	indx	T/T
IRIS_313-10733	MOTANGE PAHELLO LAULE::IRGC 16160-1	IRGC 127634	Nepal	indx	T/T
IRIS_313-10739	GOGO::IRGC 16418-1	IRGC 135567	Indonesia	indx	T/T
IRIS_313-10748	LUA DUC::IRGC 16718-1	IRGC 127578	Viet Nam	indx	T/T
IRIS_313-10751	LUA CHUM::IRGC 16840-1	IRGC 127577	Viet Nam	indx	T/T
IRIS_313-10754	KH 998::IRGC 16948-2	IRGC 128081	India	indx	T/T
IRIS_313-10769	GAJA BARU::IRGC 17586-1	IRGC 127375	Indonesia	indx	T/T
IRIS_313-10774	HEGAR MANAH::IRGC 17733-1	IRGC 127404	Indonesia	indx	T/T
IRIS_313-10811	SEMPOR::IRGC 18761-2	IRGC 128160	Indonesia	indx	T/T
IRIS_313-10847	ARC 6015::IRGC 20314-2	IRGC 127972	India	indx	T/T
IRIS_313-10858	ARC 10894::IRGC 21122-1	IRGC 127131	India	indx	T/T
IRIS_313-10859	ARC 10939::IRGC 21150-2	IRGC 127933	India	indx	T/T
IRIS_313-10887	ARC 12690::IRGC 22257-1	IRGC 127147	India	indx	T/T
IRIS_313-10921	KHAO PHAE HOM::IRGC 23518-2	IRGC 132427	Lao People's Democratic Republic	indx	T/T
IRIS_313-10941	SINTHA::IRGC 24687-1	IRGC 127809	Indonesia	indx	T/T
IRIS_313-10978	PANI TORONG::IRGC 26411-1	IRGC 127713	Bangladesh	indx	T/T
IRIS_313-10996	BAKASI::IRGC 27074-1	IRGC 127204	Indonesia	indx	T/T
IRIS_313-10998	KETAN RASO::IRGC 27154-1		Indonesia	indx	T/T
IRIS_313-11040	KAVIVARI SAMBA::IRGC 28597-2		India	indx	T/T
IRIS_313-11071	CHAO HAI::IRGC 29450-2	IRGC 128011	Lao People's Democratic Republic	indx	T/T
IRIS_313-11078	NON HAI::IRGC 29636-2	IRGC 132359	Lao People's Democratic Republic	indx	T/T
IRIS_313-11091	KHAO NON::IRGC 30051-1	IRGC 127515	Lao People's Democratic Republic	indx	T/T
IRIS_313-11097	KALAGNON::IRGC 30335-1	IRGC 127478	Philippines	indx	T/T
IRIS_313-11101	Y 115::IRGC 30856-2	IRGC 128202	Liberia	indx	T/T
IRIS_313-11119	NEP BUNG::IRGC 32207-1		Viet Nam	indx	T/T
IRIS_313-11126	ANBAW::IRGC 32932-2	IRGC 127926	Myanmar	indx	T/T
IRIS_313-11129	HAORU::IRGC 33090-2	IRGC 128051	Myanmar	indx	T/T
IRIS_313-11130	HTAWPATT::IRGC 33125-2	IRGC 128055	Myanmar	indx	T/T
IRIS_313-11131	KALAI::IRGC 33151-2	IRGC 132254	Myanmar	indx	T/T
IRIS_313-11132	KALALAN::IRGC 33154-2	IRGC 128065	Myanmar	indx	T/T
IRIS_313-11134	MANSAT 3::IRGC 33341-3	IRGC 135771	Myanmar	indx	T/T
IRIS_313-11137	NGALONGYI::IRGC 33479-2	IRGC 128118	Myanmar	indx	T/T
IRIS_313-11085	KHAO HAE::IRGC 29773-3	IRGC 132273	Lao People's Democratic Republic	indx	T/T
IRIS_313-11141	SHWENI::IRGC 33686-2	IRGC 128161	Myanmar	indx	T/T
IRIS_313-11143	TANBAUNG::IRGC 33732-2	IRGC 128180	Myanmar	indx	T/T
IRIS_313-11206	KUMRI::IRGC 37182-2	IRGC 128092	Bangladesh	indx	T/T
IRIS_313-11208	PARIJAT::IRGC 37272-2	IRGC 128129	Bangladesh	indx	T/T
IRIS_313-11234	LIGUNGTUNG::IRGC 38786-1	IRGC 127563	Philippines	indx	T/T
IRIS_313-11235	PINILING DANIEL::IRGC 38828-2	IRGC 128137	Philippines	indx	T/T
IRIS_313-11239	B 737 G-KN-23-1::IRGC 39203-2	IRGC 127978	Indonesia	indx	T/T
IRIS_313-11249	IR 4535-PP 23-6-8-1::IRGC 40402-2	IRGC 132341	Philippines	indx	T/T
IRIS_313-11252	ADR 52::IRGC 40638-2		India	indx	T/T
IRIS_313-11253	SML CAMPONI::IRGC 40642-1		Surinam	indx	T/T
IRIS_313-11255	ARC 7056::IRGC 40914-1	IRGC 127167	India	indx	T/T
IRIS_313-11256	ARC 12411::IRGC 41047-2	IRGC 127941	India	indx	T/T
IRIS_313-11260	ARC 13591::IRGC 41177-2	IRGC 127950	India	indx	T/T
IRIS_313-11261	ARC 13785::IRGC 41218-2	IRGC 127951	India	indx	T/T
IRIS_313-11262	ARC 13888::IRGC 41288-2	IRGC 127952	India	indx	T/T
IRIS_313-11263	ARC 13919::IRGC 41313-2	IRGC 127953	India	indx	T/T
IRIS_313-11264	ARC 13934::IRGC 41325-2	IRGC 132241	India	indx	T/T
IRIS_313-11266	ARC 14347::IRGC 41517-2	IRGC 127955	India	indx	T/T
IRIS_313-11275	ARC 14975::IRGC 41848-1	IRGC 127156	India	indx	T/T
IRIS_313-11276	ARC 15063::IRGC 41909-2	IRGC 132319	India	indx	T/T
IRIS_313-11279	ARC 15455::IRGC 42040-2	IRGC 127967	India	indx	T/T
IRIS_313-11280	ARC 15486::IRGC 42055-3	IRGC 135735	India	indx	T/T
IRIS_313-11284	ARC 18001::IRGC 42195-2	IRGC 135638	India	indx	T/T
IRIS_313-11286	ARC 18325::IRGC 42399-3	IRGC 135736	India	indx	T/T
IRIS_313-11288	ARC 18434::IRGC 42429-2	IRGC 127970	India	indx	T/T
IRIS_313-11292	ARC 10120::IRGC 42557-2	IRGC 127929	India	indx	T/T
IRIS_313-11296	ARC 12800::IRGC 42720-2	IRGC 127945	India	indx	T/T
IRIS_313-11299	ARC 14299::IRGC 42889-2	IRGC 127954	India	indx	T/T
IRIS_313-11302	ARC 14899::IRGC 43016-1	IRGC 127154	India	indx	T/T
IRIS_313-11303	ARC 15097::IRGC 43053-1	IRGC 128228	India	indx	T/T
IRIS_313-11269	ARC 14632::IRGC 41650-2	IRGC 127958	India	indx	T/T
IRIS_313-11309	ARC 15862::IRGC 43242-1	IRGC 128229	India	indx	T/T
IRIS_313-11342	PODAO::IRGC 44701-1		Philippines	indx	T/T
IRIS_313-11273	ARC 14860::IRGC 41793-2	IRGC 127962	India	indx	T/T
IRIS_313-11364	KHIRPULI::IRGC 46143-3	IRGC 135761	India	indx	T/T
IRIS_313-11365	LANJALI::IRGC 46236-2	IRGC 128095	India	indx	T/T
IRIS_313-11382	HONDERAWALA::IRGC 47372-1		Sri Lanka	indx	T/T
IRIS_313-11383	CHIEM NGAN::IRGC 47488-1	IRGC 127274	Viet Nam	indx	T/T
IRIS_313-11384	CHIEM TONG NHAT 1::IRGC 47496-1	IRGC 127275	Viet Nam	indx	T/T
IRIS_313-11394	INDO NO 13030::IRGC 48630-2	IRGC 128057	Indonesia	indx	T/T
IRIS_313-11399	RAYDHAN 1::IRGC 49127-2	IRGC 128148	Bangladesh	indx	T/T
IRIS_313-11400	ECHORSAIL::IRGC 49182-1		Bangladesh	indx	T/T
IRIS_313-11402	SUITE JORA::IRGC 49257-2	IRGC 128174	Bangladesh	indx	T/T
IRIS_313-11403	AEB 368 RIP P TYPE ADT::IRGC 49359-2	IRGC 127923	India	indx	T/T
B006	Yikong	IRGC 136078	Viet Nam	indx	T/T
B007	Tianhandao	IRGC 136055	Viet Nam	indx	T/T
B011	CO 22	IRGC 135870	India	indx	T/T
B019	Buleida A-75	IRGC 135852	Mexico	indx	T/T
B021	Seln 244A6-20	IRGC 136044	Australia	indx	T/T
B026	Padi Ladang Ase Polo Komek	IRGC 136017	Indonesia	indx	T/T
B030	Jaibattey	IRGC 135950	India	indx	T/T
B040	K 24	IRGC 135962	India	indx	T/T
B044	Santiannuo	IRGC 136042	Japan	indx	T/T
B051	GZ 1368-5-4	IRGC 135899	Egypt	indx	T/T
B064	Xiangzaoxian 7		China	indx	T/T
B065	Huangsiguizhan		China	indx	T/T
B073	Jinxibai2		China	indx	T/T
B082	Qiyuexian		China	indx	T/T
B088	San**Qishiluo		China	indx	T/T
B090	Zimi		China	indx	T/T
B096	Jinzhinuo4		China	indx	T/T
B105	Baoxuan 21		China	indx	T/T
B106	Wenxiangnuo		China	indx	T/T
B108	Xianggu		China	indx	T/T
B113	Chenwan 3		China	indx	T/T
B116	Shufeng 101		China	indx	T/T
B123	Zaoshuxiangheimi		China	indx	T/T
B125	Xiangwanxian 3		China	indx	T/T
B129	Hongainuo		China	indx	T/T
B131	Aizizhan		China	indx	T/T
B132	Xiaobaimi		China	indx	T/T
B133	Yanshuichi		China	indx	T/T
B135	Honggenghangu3		China	indx	T/T
B137	80B		Philippines	indx	T/T
B138	Gu 154		China	indx	T/T
B139	IR 661-1		Philippines	indx	T/T
B145	Teqingxuanhui		China	indx	T/T
B159	Taizhongzailai 1/taizhong65		Taiwan	indx	T/T
B176	BRC 25-146-2-1	IRGC 135850	Bangladesh	indx	T/T
B180	P1790-5-1M-4-5M-1B-3M-B	IRGC 136016	Columbia	indx	T/T
B184	CHANH 148	IRGC 135862	Viet Nam	indx	T/T
B187	RP 1570-44-1	IRGC 136035	India	indx	T/T
B193	C.MEDIO 7	IRGC 135869	Cuba	indx	T/T
B195	PMS 10B	IRGC 136021	India	indx	T/T
B207	Aihechi		China	indx	T/T
B219	Haolai		Lao People's Democratic Republic	indx	T/T
B238	Momi		China	indx	T/T
B242	Gui 630		China	indx	T/T
B252	Xiangai B		China	indx	T/T
B253	Jiangnongzao 1 B		China	indx	T/T
B254	Jinghu3 B		China	indx	T/T
B255	Dianrui 409B		China	indx	T/T
CX115	Yun hui 72		China	indx	T/T
CX119	P59279		_no_info	indx	T/T
CX12	Huagengxian 74	IRGC 135909	China	indx	T/T
CX120	TKM 6	IRGC 136057	India	indx	T/T
CX124	IR 71466-75-3-B-1	IRGC 135936	Philippines	indx	T/T
CX13	R644		China	indx	T/T
CX145	Minghui 63	IRGC 117271	China	indx	T/T
CX147	Seberang		Malaysia	indx	T/T
CX156	MR 84	IRGC 135995	Malaysia	indx	T/T
CX17	Yuexiangzhan		China	indx	T/T
CX182	SLG 1	IRGC 136047	Japan	indx	T/T
CX19	Zhong 413		China	indx	T/T
CX2	BR 11	IRGC 135847	Bangladesh	indx	T/T
CX20	Zihui 100		China	indx	T/T
CX207	Gaozi		China	indx	T/T
CX219	FL 478	IRGC 135888	Philippines	indx	T/T
CX221	Zhongyouzao 81	IRGC 136095	China	indx	T/T
CX228	Bala	IRGC 135836	India	indx	T/T
CX231	IR 52561-UBN-1-1-2	IRGC 135923	Philippines	indx	T/T
CX232	IR 55419-04	IRGC 135924	Philippines	indx	T/T
CX233	IR 58821-23-1-3-1	IRGC 135926	Philippines	indx	T/T
CX234	IR 62266-42-6-2	IRGC 135928	Philippines	indx	T/T
CX235	NSIC RC 9	IRGC 136013	Philippines	indx	T/T
CX240	Carijo	IRGC 135859	Brazil	indx	T/T
CX263	PADISENEMOK	IRGC 136018	Malaysia	indx	T/T
CX265	MONOLAYA	IRGC 135988	Colombia	indx	T/T
CX268	ARROZVERMELHO	IRGC 135831	Brazil	indx	T/T
CX27	Khazar	IRGC 135969	Iran	indx	T/T
CX273	NONA BOKRA		India	indx	T/T
CX274	IR 26	IRGC 135919	Philippines	indx	T/T
CX275	IR 34		Philippines	indx	T/T
CX278	IR 68	IRGC 135932	Philippines	indx	T/T
CX296	IR 74	IRGC 135937	Philippines	indx	T/T
CX304	Luyin 46	IRGC 135975	China	indx	T/T
CX313	R106		China	indx	T/T
CX318	Heiheaihui		China	indx	T/T
CX319	Mengguandamagu		China	indx	T/T
CX34	BG 300	IRGC 135840	Sri Lanka	indx	T/T
CX341	Hua 565	IRGC 135908	China	indx	T/T
CX342	Wanxian 763	IRGC 136068	China	indx	T/T
CX343	Wanxian 77	IRGC 136069	China	indx	T/T
CX346	SAGC-4	IRGC 136038	China	indx	T/T
CX35	BG 94-1	IRGC 135843	Sri Lanka	indx	T/T
CX363	YZX2		_no_info	indx	T/T
CX392	SARD	IRGC 136043	_no_info	indx	T/T
CX4	93072		China	indx	T/T
CX42	IR 68552-55-3-2	IRGC 135933	Philippines	indx	T/T
CX431	Duoxi 1		China	indx	T/T
CX48	PT 60		China	indx	T/T
CX5	108S		China	indx	T/T
CX52	Diandun 502	IRGC 135878	China	indx	T/T
CX53	Jiangxisimiao	IRGC 135954	China	indx	T/T
CX542	RR2-6		China	indx	T/T
CX548	Zhongjian 100	IRGC 136094	China	indx	T/T
CX68	MR 106	IRGC 135989	Malaysia	indx	T/T
CX69	MR 167	IRGC 135990	Malaysia	indx	T/T
CX70	MR 77 (Seberang)	IRGC 135994	Malaysia	indx	T/T
CX75	At 354	IRGC 135832	Sri Lanka	indx	T/T
CX8	Chenghui 448		China	indx	T/T
CX85	C 71		Viet Nam	indx	T/T
CX86	C 70		Viet Nam	indx	T/T
CX87	Q 5	IRGC 136027	Viet Nam	indx	T/T
CX93	TGMS 29	IRGC 136054	India	indx	T/T
B231	Dongtingwanxian		China	indx	T/T
IRIS_313-10614	HAM MOON::IRGC 9135-2	IRGC 128049	Hong Kong	indx	T/T
IRIS_313-10988	CO 36::IRGC 26847-2	IRGC 132422	India	indx	T/T
CX347	SAGC-7	IRGC 136039	China	indx	T/T
CX401	TOG 7291		Burkina Faso	indx	T/T
CX51	Babaomi	IRGC 135835	China	indx	T/T
IRIS_313-15898	IR 4630-22-2-5-1-3::G1	IRGC 126962	Philippines	indx	T/T
IRIS_313-9555	CHUA DAU::IRGC 4785-1	IRGC 120914	China	indx	T/T
IRIS_313-8288	AVO::IRGC 11000-1	IRGC 117430	Madagascar	indx	T/T
IRIS_313-9424	ARC 5840::IRGC 12144-1	IRGC 125656	India	indx	T/T
IRIS_313-10341	BR 5230-46-4::IRGC 117318-1	IRGC 121167	Bangladesh	indx	T/T
IRIS_313-10412	RR 272-17-829::IRGC 117354-1	IRGC 121103	Indonesia	indx	T/T
IRIS_313-8889	LU MAO ZHAN::IRGC 68159-1	IRGC 125829	China	indx	T/T
IRIS_313-8994	ARC 14064::IRGC 41377-1	IRGC 125649	India	indx	T/T
IRIS_313-9184	XI GAN JING REN::IRGC 60035-1	IRGC 126014	China	indx	T/T
IRIS_313-9503	BINUHANGIN::IRGC 67429-1	IRGC 125683	Philippines	indx	T/T
IRIS_313-9572	ASU::IRGC 62154-1	IRGC 125658	Bhutan	indx	T/T
IRIS_313-10394	IR 80310-12-B-1-3-B::IRGC 117307-1	IRGC 125986	Philippines	indx	T/T
IRIS_313-9091	SINNA SITHIRA KALI::IRGC 51064-1	IRGC 124442	Sri Lanka	indx	T/T
IRIS_313-10360	IR 57514-PMI 5-B-1-2::IRGC 117372-1	IRGC 126025	Philippines	indx	T/T
IRIS_313-8068	ORIONE::GERVEX 333-C1	IRGC 122184	Italy	indx	T/T
IRIS_313-7778	SOM CAU 70 A::IRGC 8227-C1	IRGC 122254	Viet Nam	indx	T/T
IRIS_313-7641	B 6144-MR-6-0-0::C1	IRGC 121974	Indonesia	indx	T/T
IRIS_313-11447	TUNAGANNAPNANG::IRGC 52046-1	IRGC 128492	India	indx	T/T
IRIS_313-11714	CHAMPION::IRGC 66327-1	IRGC 127256	Guyana	indx	T/T
IRIS_313-11808	R 762::IRGC 70531-1	IRGC 128444	Colombia	indx	T/T
IRIS_313-11957	DAW LUEY 4-3::IRGC 76929-1	IRGC 127305	Thailand	indx	T/T
IRIS_313-11893	KHAU DANH::IRGC 73201-1	IRGC 127519	Viet Nam	indx	T/T
IRIS_313-12007	JIA GEN::IRGC 79654-1	IRGC 127457	China	indx	T/T
IRIS_313-12011	YU TOU ZHONG::IRGC 79749-1	IRGC 128510	China	indx	T/T
IRIS_313-10516	O. SATIVA::IRGC 5779-1	IRGC 127689	United States of America	indx	T/T
IRIS_313-10550	221 BC 4-1-45-10::IRGC 6865-1	IRGC 135561	Indonesia	indx	T/T
IRIS_313-10523	PTB 18::IRGC 6105-3	IRGC 135786	India	indx	T/T
IRIS_313-10566	221 C 391-1-3-3::IRGC 7600-1	IRGC 127099	Indonesia	indx	T/T
IRIS_313-10775	INDEL::IRGC 17748-2	IRGC 128056	Indonesia	indx	T/T
IRIS_313-11011	SUNAR::IRGC 27470-1	IRGC 127830	Indonesia	indx	T/T
IRIS_313-11144	TAUNGDI::IRGC 33746-2	IRGC 128181	Myanmar	indx	T/T
IRIS_313-11304	ARC 15163::IRGC 43106-1	IRGC 127158	India	indx	T/T
IRIS_313-11423	C 1016-1::IRGC 50368-1	IRGC 127243	Philippines	indx	T/T
B035	American Rice	IRGC 135828	United States of America	indx	T/T
B107	Dawannuo		China	indx	T/T
B118	Ergangai		China	indx	T/T
B155	Baoxie-7B		China	indx	T/T
B165	Haohuangla		China	indx	T/T
B185	SLK 2-18-2	IRGC 136048	Lao People's Democratic Republic	indx	T/T
B203	Biwusheng		China	indx	T/T
B227	Menjiagao 1		China	indx	T/T
B267	0		#N/A	indx	T/T
CX144	Hta 7204	IRGC 135906	Thailand	indx	T/T
CX236	Vandana	IRGC 117598	India	indx	T/T
CX291	D 15	IRGC 135875	China	indx	T/T
CX366	Ganwanxian 37 (926)		China	indx	T/T
CX386	NPT-114	IRGC 136012	China	indx	T/T
CX89	M 202	IRGC 135977	United States of America	indx	T/T
IRIS_313-11204	KARTIKHAMA::IRGC 37149-2	IRGC 128072	Bangladesh	indx	T/C
IRIS_313-11176	SXC 216::IRGC 35175-1	IRGC 127831	India	indx	T/C
IRIS_313-10061	ESTRELA A::IRGC 72918-1	IRGC 125733	Portugal	japx	T/T
IRIS_313-10272	COLOMBIA 1::IRGC 116970-1	IRGC 125714	Colombia	japx	T/T
IRIS_313-8883	LOMPUG::IRGC 71559-1		Malaysia	japx	T/T
IRIS_313-8872	571::IRGC 48493-1	IRGC 125630	Thailand	japx	T/T
IRIS_313-9523	RIKUTO KEMOCHI::IRGC 2719-1	IRGC 117569	Japan	japx	T/T
IRIS_313-9193	EAN 4 C 1::IRGC 26016-1	IRGC 125732	Brazil	japx	T/T
IRIS_313-10111	MOLO::IRGC 81603-1	IRGC 125843	Italy	japx	T/T
IRIS_313-10119	GITANO::IRGC 82424-1	IRGC 125752	Italy	japx	T/T
IRIS_313-9176	ARC 11359::IRGC 21348-1	IRGC 125639	India	japx	T/T
IRIS_313-8658	CP 231::IRGC 34018-1	IRGC 126195	United States of America	japx	T/T
IRIS_313-8690	NEP HOA VANG::IRGC 40748-2	IRGC 117537	Viet Nam	japx	T/T
IRIS_313-8195	LUXOR::GERVEX 1662-C1	IRGC 122153	Italy	japx	T/T
IRIS_313-8214	MELAS::GERVEX 1684-C1	IRGC 122167	Greece	japx	T/T
IRIS_313-8053	RUBIDIO::GERVEX 146-C1	IRGC 122228	Italy	japx	T/T
IRIS_313-8124	OTA::GERVEX 1145-C1	IRGC 122187	Portugal	japx	T/T
IRIS_313-8116	HAREM::GERVEX 929-C1	IRGC 122077	Portugal	japx	T/T
IRIS_313-8121	MESTRE::GERVEX 1082-C1	IRGC 122169	Italy	japx	T/T
IRIS_313-8049	LORD::GERVEX 127-C1	IRGC 122150	Italy	japx	T/T
IRIS_313-8041	GRALDO::GERVEX 108-C1	IRGC 122071	Italy	japx	T/T
IRIS_313-8154	GIGANTE VERCELLI::GERVEX 1408-C1	IRGC 122055	Italy	japx	T/T
IRIS_313-8177	AUGUSTO::GERVEX 1643-C1	IRGC 121971	Italy	japx	T/T
IRIS_313-8115	FAMILIA 181::GERVEX 901-C1	IRGC 122046	Portugal	japx	T/T
IRIS_313-8027	ANSEATICO::GERVEX 67-C1	IRGC 121964	Italy	japx	T/T
IRIS_313-8139	SANDOCA::GERVEX 1262-C1	IRGC 122240	Portugal	japx	T/T
IRIS_313-8143	SLAVA::GERVEX 1287-C1	IRGC 122252	Bulgaria	japx	T/T
IRIS_313-8155	KULON::GERVEX 1473-C1	IRGC 122142	Russia	japx	T/T
IRIS_313-8137	SAGRES::GERVEX 1258-C1	IRGC 121820	Portugal	japx	T/T
IRIS_313-7870	CUIABANA::IRTP 17401-C1	IRGC 122027	Brazil	japx	T/T
IRIS_313-8168	ARLESIENNE::GERVEX 1530-C1	IRGC 121968	France	japx	T/T
IRIS_313-8166	CALENDAL::GERVEX 1516-C1	IRGC 121995	France	japx	T/T
IRIS_313-8158	CT 23::GERVEX 1488-C1	IRGC 122022	Colombia	japx	T/T
IRIS_313-8167	DELTA::GERVEX 1519-C1	IRGC 122303	France	japx	T/T
IRIS_313-8170	MEJANES 2::GERVEX 1560-C1	IRGC 122166	France	japx	T/T
IRIS_313-11522	XINTUAN HEI GU::IRGC 56159-1	IRGC 128505	China	japx	T/T
IRIS_313-11788	CANLUBANG::IRGC 69816-1	IRGC 127247	Philippines	japx	T/T
IRIS_313-12060	LIJIAN 942::IRGC 82399-1	IRGC 128365	China	japx	T/T
IRIS_313-12164	PA YANG NOEUGN::IRGC 87778-1	IRGC 127723	Cambodia	japx	T/T
IRIS_313-10453	LU TAO 2::IRGC 1175-1	IRGC 128371	China	japx	T/T
IRIS_313-10459	PI 160862-1::IRGC 1452-1		China	japx	T/T
IRIS_313-10562	SENG CHUI LIN::IRGC 7313-1	IRGC 128463	China	japx	T/T
IRIS_313-10853	ARC 10028::IRGC 20656-2	IRGC 132239	India	japx	T/T
IRIS_313-10862	ARC 11281::IRGC 21283-1	IRGC 127135	India	japx	T/T
IRIS_313-10872	ARC 11802::IRGC 21662-2	IRGC 132421	India	japx	T/T
IRIS_313-11075	KHAO NAM YEN::IRGC 29546-2	IRGC 128084	Lao People's Democratic Republic	japx	T/T
B036	Jijucas Claro	IRGC 135955	Brazil	japx	T/T
B069	Dandongludao		China	japx	T/T
B070	Laoguangtou 83		China	japx	T/T
B109	Lengshuigu 2		China	japx	T/T
B136	Yuyannuo		China	japx	T/T
B148	Lengshuinuo		China	japx	T/T
B205	Cunsanli		China	japx	T/T
B228	Haobayong 1		China	japx	T/T
CX109	Dacca 6	IRGC 135876	India	japx	T/T
CX11	Gumei 2		China	japx	T/T
CX138	Qd_441		China	japx	T/T
CX139	Amareles	IRGC 135826	Portugal	japx	T/T
CX205	IR 69428-6-1-1-3-3	IRGC 135935	Philippines	japx	T/T
CX277	02428-IL	IRGC 135810	China	japx	T/T
CX282	Lijiangxintuanheigu		China	japx	T/T
CX307	HP 121		China	japx	T/T
CX32	Manauthukha	IRGC 135980	Myanmar	japx	T/T
CX353	CAU 1	IRGC 135860	Viet Nam	japx	T/T
CX354	CAU 2	IRGC 135861	Viet Nam	japx	T/T
IRIS_313-8256	GERDEH::IRGC 32301-1	IRGC 117474	Iran	japx	T/T
IRIS_313-8735	NEP NGAU::IRGC 78369-1	IRGC 126074	Viet Nam	japx	T/T
IRIS_313-8669	CALROSE 76::IRGC 34275-1	IRGC 125604	United States of America	japx	T/T
IRIS_313-9774	EGYPTIAN::IRGC 3217-1	IRGC 125629	Turkey	japx	T/T
IRIS_313-9366	IMPROVED BLUE ROSE::IRGC 5022-1	IRGC 125771	United States of America	japx	T/T
IRIS_313-9980	FORTUNA INIA::IRGC 55865-1	IRGC 125741	Argentina	japx	T/T
IRIS_313-10096	JOKJEBICHAL::IRGC 77663-1	IRGC 125787	Korea, Republic of	japx	T/T
IRIS_313-8205	SALVO::GERVEX 1672-C1	IRGC 122237	Italy	japx	T/T
IRIS_313-8029	GRITNA::GERVEX 71-C1	IRGC 122073	Italy	japx	T/T
IRIS_313-8031	RUBINO::GERVEX 80-C1	IRGC 122230	Italy	japx	T/T
IRIS_313-8048	RONCOLO::GERVEX 124-C1	IRGC 122221	Italy	japx	T/T
IRIS_313-8023	RIZZOTTO 51/1::GERVEX 50-C1	IRGC 122218	Italy	japx	T/T
IRIS_313-8037	DORELLA::GERVEX 100-C1	IRGC 122037	Italy	japx	T/T
IRIS_313-8159	CT 36::GERVEX 1489-C1	IRGC 122023	Colombia	japx	T/T
IRIS_313-11156	KHUDWANI ACC 202::IRGC 34154-1	IRGC 127522	India	japx	T/T
B003	Zaoshengbai	IRGC 136088	China	japx	T/T
B144	Huhui 628		China	japx	T/T
B230	Banjiemang2		China	japx	T/T
CX142	Ai Yeh Lu	IRGC 135823	China	japx	T/T
CX284	Han 502		China	japx	T/T
IRIS_313-8999	ARC 11430 B::IRGC 14567-1	IRGC 125640	India	subtrop	T/T
IRIS_313-8578	KHAU TRA BONG::IRGC 78342-1	IRGC 125992	Viet Nam	subtrop	T/T
IRIS_313-9048	TSCHINANANGKA::IRGC 64935-1	IRGC 125930	Bhutan	subtrop	T/T
IRIS_313-8486	DAGPA MRAS::IRGC 62166-1	IRGC 127043	Bhutan	subtrop	T/T
IRIS_313-10056	HOKURIKU 52::IRGC 72491-1	IRGC 125763	Japan	subtrop	T/T
IRIS_313-8519	MANDASHERPO::IRGC 64913-1	IRGC 125995	Bhutan	subtrop	T/T
IRIS_313-8815	JANA (NAM)::IRGC 64897-1	IRGC 125780	Bhutan	subtrop	T/T
IRIS_313-8857	KAMNAM::IRGC 64902-1	IRGC 125793	Bhutan	subtrop	T/T
IRIS_313-8884	E WAWNG::IRGC 71140-1	IRGC 126134	Thailand	subtrop	T/T
IRIS_313-9529	DAGPA BARA::IRGC 64887-1	IRGC 125720	Bhutan	subtrop	T/T
IRIS_313-10176	NAM ROO::IRGC 66996-1	IRGC 125848	Thailand	subtrop	T/T
IRIS_313-8565	YAHNG LEU::IRGC 78279-1	IRGC 126316	Thailand	subtrop	T/T
IRIS_313-8599	BUE GA WA::IRGC 60824-1	IRGC 127041	Thailand	subtrop	T/T
IRIS_313-8580	DAM::IRGC 23710-1	IRGC 126197	Thailand	subtrop	T/T
IRIS_313-8637	BALINGMI::IRGC 62156-1	IRGC 126179	Bhutan	subtrop	T/T
IRIS_313-8011	VIETNAM 1::C1	IRGC 122281	Viet Nam	subtrop	T/T
IRIS_313-7856	CHA LOY OE::C1	IRGC 122004	Thailand	subtrop	T/T
IRIS_313-11494	IC 25690::IRGC 53973-1	IRGC 128317	India	subtrop	T/T
IRIS_313-11623	KAO SONG HAI::IRGC 61827-1	IRGC 128332	China	subtrop	T/T
IRIS_313-11691	SHANGYIPA::IRGC 64928-1	IRGC 128467	Bhutan	subtrop	T/T
IRIS_313-11831	KHAO' DAENG HAWM::IRGC 71001-1	IRGC 131999	Thailand	subtrop	T/T
IRIS_313-11832	AE WAWNG POO DOO::IRGC 71007-1	IRGC 131964	Thailand	subtrop	T/T
IRIS_313-11834	BUENG MONG LENG WE::IRGC 71088-1	IRGC 128246	Thailand	subtrop	T/T
IRIS_313-11846	TON TIA GUAY NU::IRGC 71467-1	IRGC 132048	Thailand	subtrop	T/T
IRIS_313-11897	PHIT CHZK::IRGC 73317-1	IRGC 128431	Thailand	subtrop	T/T
IRIS_313-11900	PLE LIA::IRGC 73562-1	IRGC 128435	Thailand	subtrop	T/T
IRIS_313-11922	KHAO' NAN::IRGC 74981-1	IRGC 128340	Thailand	subtrop	T/T
IRIS_313-11923	KHAO' NGAW::IRGC 74985-1	IRGC 128341	Thailand	subtrop	T/T
IRIS_313-11924	NAM JAM::IRGC 75069-1	IRGC 128400	Thailand	subtrop	T/T
IRIS_313-11926	SI NAM PUENG::IRGC 75165-1	IRGC 128472	Thailand	subtrop	T/T
IRIS_313-11892	HO MOK::IRGC 73171-3	IRGC 135754	Thailand	subtrop	T/T
IRIS_313-12063	XIENG KANG::IRGC 82533-1	IRGC 132303	Lao People's Democratic Republic	subtrop	T/T
IRIS_313-12071	NIA::IRGC 82728-1	IRGC 128406	Lao People's Democratic Republic	subtrop	T/T
IRIS_313-12076	HANG::IRGC 82842-1	IRGC 128306	Lao People's Democratic Republic	subtrop	T/T
IRIS_313-12077	YOI::IRGC 82855-1	IRGC 127906	Lao People's Democratic Republic	subtrop	T/T
IRIS_313-12129	MON LAI::IRGC 85857-1	IRGC 128391	Lao People's Democratic Republic	subtrop	T/T
IRIS_313-12134	THATENG::IRGC 86377-3	IRGC 135802	Lao People's Democratic Republic	subtrop	T/T
IRIS_313-12200	LEUANG::IRGC 90000-1	IRGC 128362	Lao People's Democratic Republic	subtrop	T/T
IRIS_313-12226	PANG::IRGC 91987-1	IRGC 127712	Lao People's Democratic Republic	subtrop	T/T
IRIS_313-12227	SET::IRGC 92200-1	IRGC 127795	Lao People's Democratic Republic	subtrop	T/T
IRIS_313-12228	SOM::IRGC 92221-1	IRGC 128474	Lao People's Democratic Republic	subtrop	T/T
IRIS_313-12242	KHAO KHOT::IRGC 93892-1	IRGC 128339	Lao People's Democratic Republic	subtrop	T/T
IRIS_313-12252	A MOUK::IRGC 94474-1	IRGC 128215	Lao People's Democratic Republic	subtrop	T/T
IRIS_313-12254	BAN BONG::IRGC 94565-1	IRGC 128237	Lao People's Democratic Republic	subtrop	T/T
IRIS_313-12257	DENG PEE::IRGC 94991-1	IRGC 128276	Lao People's Democratic Republic	subtrop	T/T
IRIS_313-12258	DON::IRGC 95117-1	IRGC 128283	Lao People's Democratic Republic	subtrop	T/T
IRIS_313-12289	YARSABA::IRGC 97567-1	IRGC 132304	Myanmar	subtrop	T/T
IRIS_313-12262	NYAE::IRGC 95302-1	IRGC 128410	Lao People's Democratic Republic	subtrop	T/T
IRIS_313-12299	MUANG TAY::IRGC 98382-1	IRGC 136100	Lao People's Democratic Republic	subtrop	T/T
IRIS_313-12307	POU::IRGC 98968-1	IRGC 132034	Lao People's Democratic Republic	subtrop	T/T
IRIS_313-12311	TAM::IRGC 99161-1	IRGC 128481	Lao People's Democratic Republic	subtrop	T/T
IRIS_313-12312	TA SENG::IRGC 99176-1	IRGC 128482	Lao People's Democratic Republic	subtrop	T/T
IRIS_313-12313	LAI HIN::IRGC 99305-3	IRGC 135767	Lao People's Democratic Republic	subtrop	T/T
IRIS_313-12322	VOK::IRGC 99831-1	IRGC 128497	Lao People's Democratic Republic	subtrop	T/T
IRIS_313-12323	BAN KEO::IRGC 99953-1	IRGC 135563	Lao People's Democratic Republic	subtrop	T/T
IRIS_313-12324	BER YA::IRGC 99970-1	IRGC 128241	Lao People's Democratic Republic	subtrop	T/T
IRIS_313-12330	CHAO PEE::IRGC 106767-1	IRGC 127267	Lao People's Democratic Republic	subtrop	T/T
IRIS_313-12265	KON SIM::IRGC 95626-1	IRGC 128352	Lao People's Democratic Republic	subtrop	T/T
IRIS_313-12336	DO LEUANG::IRGC 106990-1	IRGC 128282	Lao People's Democratic Republic	subtrop	T/T
IRIS_313-12337	DOK HIEN NOI::IRGC 107021-1	IRGC 127335	Lao People's Democratic Republic	subtrop	T/T
IRIS_313-12340	NYAO::IRGC 107091-1	IRGC 128412	Lao People's Democratic Republic	subtrop	T/T
IRIS_313-12266	KAUK PAHLING::IRGC 95823-2	IRGC 128520	Myanmar	subtrop	T/T
IRIS_313-12341	NYON::IRGC 107099-1	IRGC 128413	Lao People's Democratic Republic	subtrop	T/T
IRIS_313-12342	HAI NA::IRGC 107117-1	IRGC 127399	Lao People's Democratic Republic	subtrop	T/T
IRIS_313-12346	LAB::IRGC 107468-1	IRGC 127540	Lao People's Democratic Republic	subtrop	T/T
IRIS_313-12347	LAI DAM::IRGC 107490-1	IRGC 127541	Lao People's Democratic Republic	subtrop	T/T
IRIS_313-12348	LOUK NOK::IRGC 107599-1	IRGC 127575	Lao People's Democratic Republic	subtrop	T/T
IRIS_313-12349	MAK KHEUA DENG::IRGC 107709-1	IRGC 127592	Lao People's Democratic Republic	subtrop	T/T
IRIS_313-12350	MAK KHEUA KANG::IRGC 107712-1	IRGC 127593	Lao People's Democratic Republic	subtrop	T/T
IRIS_313-12351	KHAO LOUANG::IRGC 107770-3	IRGC 135759	Lao People's Democratic Republic	subtrop	T/T
IRIS_313-12352	MEE::IRGC 107773-1	IRGC 127621	Lao People's Democratic Republic	subtrop	T/T
IRIS_313-12353	MOK::IRGC 107804-1	IRGC 132017	Lao People's Democratic Republic	subtrop	T/T
IRIS_313-10653	MAK KHEUA::IRGC 11628-1		Lao People's Democratic Republic	subtrop	T/T
IRIS_313-10656	NOK KOD::IRGC 11784-1	IRGC 128407	Lao People's Democratic Republic	subtrop	T/T
IRIS_313-10657	THANGONE::IRGC 11816-3	IRGC 135801	Lao People's Democratic Republic	subtrop	T/T
IRIS_313-10660	LEP HED::IRGC 11917-1	IRGC 128360	Lao People's Democratic Republic	subtrop	T/T
IRIS_313-10679	KHAI DO::IRGC 12903-2	IRGC 132345	Lao People's Democratic Republic	subtrop	T/T
IRIS_313-10834	IARI 11387::IRGC 19573-1	IRGC 128314	India	subtrop	T/T
IRIS_313-10848	ARC 6188::IRGC 20370-1	IRGC 131968	India	subtrop	T/T
IRIS_313-10865	ARC 11424::IRGC 21380-2	IRGC 127938	India	subtrop	T/T
IRIS_313-10866	ARC 11478::IRGC 21418-1	IRGC 128221	India	subtrop	T/T
IRIS_313-10867	ARC 11538::IRGC 21463-1	IRGC 128222	India	subtrop	T/T
IRIS_313-10870	ARC 11768::IRGC 21630-1	IRGC 131966	India	subtrop	T/T
IRIS_313-10874	ARC 11946::IRGC 21768-2	IRGC 132318	India	subtrop	T/T
IRIS_313-10884	ARC 12493::IRGC 22098-1	IRGC 128225	India	subtrop	T/T
IRIS_313-10886	ARC 12655::IRGC 22226-2	IRGC 132240	India	subtrop	T/T
IRIS_313-10888	ARC 12726::IRGC 22288-2	IRGC 127943	India	subtrop	T/T
IRIS_313-10889	ARC 12730::IRGC 22291-1		India	subtrop	T/T
IRIS_313-10893	ARC 13156::IRGC 22514-1	IRGC 128226	India	subtrop	T/T
IRIS_313-10895	ARC 13257::IRGC 22608-1	IRGC 127151	India	subtrop	T/T
IRIS_313-10922	R 258::IRGC 23702-2	IRGC 132264	Lao People's Democratic Republic	subtrop	T/T
IRIS_313-10923	CHABLI CHABOL GLANG::IRGC 23706-1	IRGC 128256	Thailand	subtrop	T/T
IRIS_313-11073	KHAO DAM::IRGC 29481-3	IRGC 132272	Lao People's Democratic Republic	subtrop	T/T
IRIS_313-11077	LAI HANG HMA::IRGC 29608-2	IRGC 128522	Lao People's Democratic Republic	subtrop	T/T
IRIS_313-11093	KHAO TAM::IRGC 30085-2	IRGC 128086	Lao People's Democratic Republic	subtrop	T/T
IRIS_313-11094	MAK BOUAP::IRGC 30106-3	IRGC 132274	Lao People's Democratic Republic	subtrop	T/T
IRIS_313-11127	BUBAW::IRGC 32989-2	IRGC 132307	Myanmar	subtrop	T/T
IRIS_313-11195	KHAW KAR 13::IRGC 36711-1	IRGC 128344	Myanmar	subtrop	T/T
B134	Xishi 15		China	subtrop	T/T
B241	Lamujia		China	subtrop	T/T
B245	Shanjiugu		China	subtrop	T/T
B266	Haomake (K)		China	subtrop	T/T
IRIS_313-8927	NABESHI::IRGC 8269-1	IRGC 117535	Taiwan	subtrop	T/T
IRIS_313-9123	LEUANG GLIANG::IRGC 71271-1	IRGC 125823	Thailand	subtrop	T/T
IRIS_313-7859	CIRAD 358::C1	IRGC 135521	Cote d'Ivoire	subtrop	T/T
IRIS_313-12029	CHAO MEO::IRGC 80273-1	IRGC 132278	Lao People's Democratic Republic	subtrop	T/T
IRIS_313-12321	LG 10344::IRGC 99789-1	IRGC 127557	Lao People's Democratic Republic	subtrop	T/T
IRIS_313-12332	DENG NYAY::IRGC 106907-1	IRGC 127312	Lao People's Democratic Republic	subtrop	T/T
IRIS_313-12344	KHAO::IRGC 107359-1		Lao People's Democratic Republic	subtrop	T/T
IRIS_313-12345	VIENG::IRGC 107375-2	IRGC 128201	Lao People's Democratic Republic	subtrop	T/T
IRIS_313-10890	ARC 12861::IRGC 22395-1		India	subtrop	T/T
CX317	MR 19	IRGC 135992	Malaysia	temp	T/T
CX344	Hexi 41		China	temp	T/T
IRIS_313-15904	JINBUBYEO::G1	IRGC 126967	Korea, Republic of	temp	T/T
IRIS_313-9814	AMARELO::IRGC 9389-1	IRGC 121249	Hungary	temp	T/T
IRIS_313-9724	AI DA ZHONG::IRGC 59348-1	IRGC 121246	China	temp	T/T
IRIS_313-9759	OEIRAS::IRGC 286-1	IRGC 125860	Portugal	temp	T/T
IRIS_313-9880	PI 282203::IRGC 16292-1	IRGC 121471	Hungary	temp	T/T
IRIS_313-9811	KOPANCSI KEREK::IRGC 9305-1	IRGC 125808	Hungary	temp	T/T
IRIS_313-9081	TAKAO MOCHI::IRGC 2564-1	IRGC 125915	Japan	temp	T/T
IRIS_313-10258	BULI INIA::IRGC 116961-1	IRGC 126050	Chile	temp	T/T
IRIS_313-9249	KANU DAM::IRGC 29755-1	IRGC 125794	Cambodia	temp	T/T
IRIS_313-8665	M 7::IRGC 34281-1	IRGC 127058	United States of America	temp	T/T
IRIS_313-8856	S 201::IRGC 55230-1	IRGC 125893	United States of America	temp	T/T
IRIS_313-9002	KOTOBUKI MOCHI::IRGC 2545-1	IRGC 117518	Japan	temp	T/T
IRIS_313-9725	DA DAO TOU::IRGC 59499-1	IRGC 125718	China	temp	T/T
IRIS_313-9769	MURASAHITSUTSURI::IRGC 2493-1	IRGC 125846	Japan	temp	T/T
IRIS_313-9813	SZANISZLO 2::IRGC 9353-1	IRGC 125908	Hungary	temp	T/T
IRIS_313-9937	ROCCA::IRGC 50351-1	IRGC 125888	Italy	temp	T/T
IRIS_313-9964	WIR 1951::IRGC 51643-1	IRGC 125938	Georgia	temp	T/T
IRIS_313-9996	SUWEON 295::IRGC 58368-1	IRGC 126990	Korea, Republic of	temp	T/T
IRIS_313-10057	CHUGOKU 68 HEN::IRGC 72514-1	IRGC 125707	Japan	temp	T/T
IRIS_313-10083	BETIS::IRGC 74581-1	IRGC 125679	Spain	temp	T/T
IRIS_313-10084	SENIA::IRGC 74582-1	IRGC 125899	Spain	temp	T/T
IRIS_313-9771	BERGREIS::IRGC 3150-1	IRGC 126185	Austria	temp	T/T
IRIS_313-9539	TEXAS PATNA 49::IRGC 6077-1	IRGC 125920	United States of America	temp	T/T
IRIS_313-10228	HAN NUO::IRGC 82350-1	IRGC 125758	China	temp	T/T
IRIS_313-8026	GIOVANNI MARCHETTI::GERVEX 62-C1	IRGC 122056	Italy	temp	T/T
IRIS_313-8114	FAISCA::GERVEX 900-C1	IRGC 122045	Portugal	temp	T/T
IRIS_313-8113	ESCARLATE::GERVEX 887-C1	IRGC 122043	Portugal	temp	T/T
IRIS_313-8109	CAMPINO::GERVEX 824-C1	IRGC 121996	Portugal	temp	T/T
[truncated: 630 more rows]

## Sheet: summary
Summary of OsSh1 alleles in cultivated rice
Subgroup	Number of accessions			Frequency of T	Frequency of C
	T/T	C/C	T/C
Indica	1756	14	4	0.990981	0.00901917
japonica	824	17	3	0.978081	0.0219194
Tropical japonica	349	17	3	0.949864	0.0501355
Subtropical japonica	111	0	0	1	0
Temperate japonica	281	0	0	1	0

## Sheet: Indica
Assay ID	Varitey name of the genetic stock	Accession	Original producing area	Subpopulation	Allele
IRIS_313-11643	NCS 603 B::IRGC 62377-1	IRGC 127662	India	ind1B	C/C
IRIS_313-11300	ARC 14709::IRGC 42976-2	IRGC 127960	India	ind2	C/C
IRIS_313-9148	BADAL 1163::IRGC 32796-1	IRGC 125664	Bangladesh	ind2	C/C
B052	J 34	IRGC 135949	Madagascar	ind2	C/C
IRIS_313-11914	IB 11::IRGC 74420-2	IRGC 132252	Burundi	ind2	C/C
IRIS_313-10717	PERIYA VELLAI::IRGC 15475-1	IRGC 127725	Sri Lanka	ind2	C/C
IRIS_313-11478	LOCAL::IRGC 53300-1	IRGC 127572	India	ind2	C/C
IRIS_313-11487	LALDIGHA::IRGC 53541-1	IRGC 128358	Bangladesh	ind2	C/C
IRIS_313-11420	PISINI::IRGC 50035-2	IRGC 128138	India	ind2	C/C
IRIS_313-10610	ALAGUSAMBA::IRGC 8944-2	IRGC 132315	Sri Lanka	ind2	C/C
IRIS_313-9862	MODDAI KARUPPAN::IRGC 15465-1	IRGC 126139	Sri Lanka	ind2	C/C
IRIS_313-11042	VELLAIKOTTAI::IRGC 28618-1		India	indx	C/C
IRIS_313-9944	SOLOMON RED RICE::IRGC 50950-1	IRGC 126312	Solomon Islands	indx	C/C
IRIS_313-9831	PODIWEE::IRGC 11938-1	IRGC 125872	Sri Lanka	indx	C/C
B221	Fanhaopi		China	ind1A	T/C
IRIS_313-11242	OR 117-8::IRGC 39680-2	IRGC 128121	India	ind2	T/C
IRIS_313-11204	KARTIKHAMA::IRGC 37149-2	IRGC 128072	Bangladesh	indx	T/C
IRIS_313-11176	SXC 216::IRGC 35175-1	IRGC 127831	India	indx	T/C
IRIS_313-10224	HUA LI ZAO::IRGC 80950-1	IRGC 125766	China	ind1A	T/T
IRIS_313-9204	CHI SHENG TAO::IRGC 4606-1	IRGC 125704	China	ind1A	T/T
IRIS_313-9469	TSAO SHENG LI 1::IRGC 1309-1	IRGC 125929	China	ind1A	T/T
IRIS_313-9708	TSAI YUAN CHON::IRGC 126-1	IRGC 125928	Taiwan	ind1A	T/T
IRIS_313-10047	EX MARABA GURUKU::IRGC 69582-1	IRGC 125737	Nigeria	ind1A	T/T
IRIS_313-10189	DA NUO (ZHAN)::IRGC 72025-1	IRGC 125723	China	ind1A	T/T
IRIS_313-11433	MR 136-1::IRGC 50707-1	IRGC 127635	India	ind1A	T/T
IRIS_313-11667	LUO AI ZAO 3::IRGC 63730-1	IRGC 127580	China	ind1A	T/T
IRIS_313-11734	SI CHAO 1::IRGC 67335-1	IRGC 127803	China	ind1A	T/T
IRIS_313-11853	BU ZHI MING::IRGC 71971-1	IRGC 127242	China	ind1A	T/T
IRIS_313-11854	CHI GU::IRGC 71988-1	IRGC 127276	China	ind1A	T/T
IRIS_313-11859	DONG DU::IRGC 72037-1	IRGC 127339	China	ind1A	T/T
IRIS_313-11867	KE SHU BAI::IRGC 72183-1	IRGC 127503	China	ind1A	T/T
IRIS_313-11909	HONG MI JIU GONG JI::IRGC 74031-1	IRGC 127414	China	ind1A	T/T
IRIS_313-11950	MI GU::IRGC 76687-1	IRGC 127626	China	ind1A	T/T
IRIS_313-11953	SAN BAO GU::IRGC 76732-1	IRGC 127783	China	ind1A	T/T
IRIS_313-12237	WUGU::IRGC 93479-1	IRGC 127893	China	ind1A	T/T
IRIS_313-10458	P 168::IRGC 1354-1	IRGC 127695	China	ind1A	T/T
B079	Esiniu	IRGC 135887	China	ind1A	T/T
B244	Xiangdao		China	ind1A	T/T
CX102	Tek Si Chut	IRGC 136053	Taiwan	ind1A	T/T
CX162	TN1		Taiwan	ind1A	T/T
IRIS_313-12009	PO HE::IRGC 79701-1	IRGC 127736	China	ind1A	T/T
B222	Beizinuo		China	ind1A	T/T
IRIS_313-8380	SAN CHIAO TSWEN::IRGC 1565-1	IRGC 126123	China	ind1A	T/T
IRIS_313-8433	CHANG LE SAN SHU ZAO::IRGC 63561-1	IRGC 126115	China	ind1A	T/T
IRIS_313-8435	UPRH 233::IRGC 61667-1	IRGC 125627	India	ind1A	T/T
IRIS_313-8454	LAI YIP ZIM::IRGC 4955-1	IRGC 125618	Taiwan	ind1A	T/T
IRIS_313-8645	PAI YI PING::IRGC 1368-1	IRGC 126122	China	ind1A	T/T
IRIS_313-8940	FU ZAO XIAN::IRGC 63619-1	IRGC 125744	China	ind1A	T/T
IRIS_313-9253	YONG JIN ZAO 3::IRGC 70441-1	IRGC 125946	China	ind1A	T/T
IRIS_313-9324	CHIH SHEN LI::IRGC 1306-1	IRGC 125702	China	ind1A	T/T
IRIS_313-9372	WI BIR SHUN::IRGC 4602-1	IRGC 125937	China	ind1A	T/T
IRIS_313-9505	KORASISI::IRGC 5285-1	IRGC 125809	Philippines	ind1A	T/T
IRIS_313-9605	NCS 194::IRGC 51932-1	IRGC 125852	India	ind1A	T/T
IRIS_313-9705	TAITUNG WOO LI::IRGC 111-1	IRGC 125914	Taiwan	ind1A	T/T
IRIS_313-9723	AI ZI HUNG::IRGC 51255-1	IRGC 126129	China	ind1A	T/T
IRIS_313-9727	NAN TE HAO::IRGC 59797-1	IRGC 125849	China	ind1A	T/T
IRIS_313-9730	BA SHI ZAO::IRGC 67903-1	IRGC 125675	China	ind1A	T/T
IRIS_313-9758	I KUNG PAO::IRGC 114-1	IRGC 125770	Taiwan	ind1A	T/T
IRIS_313-9822	CRILLO LA FRIA::IRGC 10793-1	IRGC 125716	Venezuela	ind1A	T/T
IRIS_313-10129	SAN SHIH TSI::IRGC 1038-1	IRGC 125897	China	ind1A	T/T
IRIS_313-10154	HE GU TSAO::IRGC 51302-1	IRGC 125760	China	ind1A	T/T
IRIS_313-10170	MIN ZAO 6::IRGC 63772-1	IRGC 125842	China	ind1A	T/T
IRIS_313-10171	YA NONG ZAO 4::IRGC 63908-1	IRGC 125944	China	ind1A	T/T
IRIS_313-10178	GAO JIAO BAI::IRGC 68047-1	IRGC 125748	China	ind1A	T/T
IRIS_313-10190	DENG DENG QI::IRGC 72036-1	IRGC 125726	China	ind1A	T/T
IRIS_313-10191	MIN KE ZHAN::IRGC 72230-1	IRGC 125841	China	ind1A	T/T
IRIS_313-10211	BAI HE::IRGC 76438-1	IRGC 125669	China	ind1A	T/T
IRIS_313-11568	SATHIYA::IRGC 59225-1	IRGC 127789	Nepal	ind1A	T/T
IRIS_313-11572	BAI MI TIE QIU::IRGC 59414-1	IRGC 127201	China	ind1A	T/T
IRIS_313-11577	LANG QIAN CHE::IRGC 59730-1	IRGC 127551	China	ind1A	T/T
IRIS_313-11579	SHAN GU::IRGC 59870-1	IRGC 127797	China	ind1A	T/T
IRIS_313-11585	ACC 1286::IRGC 60116-1	IRGC 127104	China	ind1A	T/T
IRIS_313-11622	JUAN YE LAI::IRGC 61825-1	IRGC 127467	China	ind1A	T/T
IRIS_313-11624	ANADI WHITE::IRGC 61897-1	IRGC 127122	Nepal	ind1A	T/T
IRIS_313-11665	JIN HUA 258::IRGC 63670-1	IRGC 127464	China	ind1A	T/T
IRIS_313-11668	RONG DAO 4::IRGC 63820-1	IRGC 127771	China	ind1A	T/T
IRIS_313-11692	CHIAYI WU-K'O::IRGC 64974-1	IRGC 127273	Taiwan	ind1A	T/T
IRIS_313-11695	HSIN-T'AO YUAN CHING YU::IRGC 65074-1	IRGC 127421	Taiwan	ind1A	T/T
IRIS_313-11726	GUANG QING 334::IRGC 67132-1	IRGC 127393	China	ind1A	T/T
IRIS_313-11727	HONG YANG ZAO 3::IRGC 67177-1	IRGC 127416	China	ind1A	T/T
IRIS_313-11732	QING ZAO 3::IRGC 67281-1	IRGC 127755	China	ind1A	T/T
IRIS_313-11733	SHUANG BAI AI 2::IRGC 67309-1	IRGC 127801	China	ind1A	T/T
IRIS_313-11745	AN FU ZHAN::IRGC 67878-1	IRGC 127123	China	ind1A	T/T
IRIS_313-11746	E 2070::IRGC 67981-1	IRGC 127349	China	ind1A	T/T
IRIS_313-11752	M 6034-1::IRGC 68193-1	IRGC 127584	China	ind1A	T/T
IRIS_313-11753	XIANG CHANG ZAO::IRGC 68268-1	IRGC 127894	China	ind1A	T/T
IRIS_313-11802	JIE CAO ZHAN::IRGC 70305-1	IRGC 127460	China	ind1A	T/T
IRIS_313-11804	QUN XUAN ZAO::IRGC 70371-1	IRGC 128441	China	ind1A	T/T
IRIS_313-11805	XI HONG GU::IRGC 70416-1	IRGC 127895	China	ind1A	T/T
IRIS_313-11806	78 XUAN WU::IRGC 70475-1	IRGC 127101	China	ind1A	T/T
IRIS_313-11795	DA GU AI 7::IRGC 70075-1	IRGC 127291	China	ind1A	T/T
IRIS_313-11796	DU GEN CHUAN::IRGC 70083-1	IRGC 127345	China	ind1A	T/T
IRIS_313-11797	E ZI 32::IRGC 70127-1	IRGC 128289	China	ind1A	T/T
IRIS_313-11852	BAI MI ZAI 7::IRGC 71940-1	IRGC 127202	China	ind1A	T/T
IRIS_313-11855	DA GUAN YIN ZHAN::IRGC 72006-1	IRGC 127292	China	ind1A	T/T
IRIS_313-11856	DA HEI GU::IRGC 72009-1	IRGC 127293	China	ind1A	T/T
IRIS_313-11857	DA LI BAI 63::IRGC 72016-1	IRGC 127294	China	ind1A	T/T
IRIS_313-11858	DA TIE ZHAN::IRGC 72029-1	IRGC 127300	China	ind1A	T/T
IRIS_313-11860	GUA PAI GU::IRGC 72078-1	IRGC 127394	China	ind1A	T/T
IRIS_313-11861	HEI YAN ZHAN::IRGC 72090-1	IRGC 127405	China	ind1A	T/T
IRIS_313-11862	HENG YE ZAO::IRGC 72092-1	IRGC 127406	China	ind1A	T/T
IRIS_313-11863	HONG DU BAI::IRGC 72098-1	IRGC 127413	China	ind1A	T/T
IRIS_313-11865	HUO QING::IRGC 72148-1	IRGC 127423	China	ind1A	T/T
IRIS_313-11866	JIANG ER ZAO::IRGC 72152-1	IRGC 127458	China	ind1A	T/T
IRIS_313-11869	MA WEI ZHAN::IRGC 72220-1	IRGC 127615	China	ind1A	T/T
IRIS_313-11870	NAN JING XIAO DAO::IRGC 72236-2	IRGC 132429	China	ind1A	T/T
IRIS_313-11799	E ZI 110::IRGC 70201-1	IRGC 127366	China	ind1A	T/T
IRIS_313-11871	SAN ZHAO QI::IRGC 72289-1	IRGC 127787	China	ind1A	T/T
IRIS_313-11876	AI DA::IRGC 72567-1	IRGC 127113	China	ind1A	T/T
IRIS_313-11877	AN NAN ZAO::IRGC 72576-1	IRGC 127125	China	ind1A	T/T
IRIS_313-11878	BAI RI XIAN::IRGC 72588-1	IRGC 127203	China	ind1A	T/T
IRIS_313-11881	LIU TIAO XIAN::IRGC 72758-1	IRGC 127570	China	ind1A	T/T
IRIS_313-11882	MAN TIAN QING::IRGC 72776-1	IRGC 127605	China	ind1A	T/T
IRIS_313-11884	TIAN DAO DAO::IRGC 72837-1	IRGC 127857	China	ind1A	T/T
IRIS_313-11885	YANG WAN XIAN::IRGC 72886-1	IRGC 127899	China	ind1A	T/T
IRIS_313-11911	YUN NAN ZHAN::IRGC 74272-1	IRGC 127908	China	ind1A	T/T
IRIS_313-11943	I 41::IRGC 75927-1	IRGC 127425	Nepal	ind1A	T/T
IRIS_313-11944	I 814::IRGC 76028-1	IRGC 127426	Nepal	ind1A	T/T
IRIS_313-11948	HOU LU BAI::IRGC 76582-1	IRGC 127417	China	ind1A	T/T
IRIS_313-11949	LIU HE XI HE::IRGC 76661-1	IRGC 127568	China	ind1A	T/T
IRIS_313-11951	MIAO ZHAN::IRGC 76691-1	IRGC 127625	China	ind1A	T/T
IRIS_313-11952	QI YUE ZHAN::IRGC 76722-1	IRGC 127756	China	ind1A	T/T
IRIS_313-11954	XIA HONG GU::IRGC 76803-1	IRGC 128504	China	ind1A	T/T
IRIS_313-11955	YE DA GU::IRGC 76834-1	IRGC 127901	China	ind1A	T/T
IRIS_313-11965	GUANG XUAN LIU HAO::IRGC 77341-1	IRGC 128304	China	ind1A	T/T
IRIS_313-11966	QI GU::IRGC 77381-1	IRGC 127752	China	ind1A	T/T
IRIS_313-11968	ZHAO DAN AI::IRGC 77422-1	IRGC 127913	China	ind1A	T/T
IRIS_313-11980	HSINCHU AI CHIO CHIENG::IRGC 78182-1	IRGC 127420	Taiwan	ind1A	T/T
IRIS_313-12010	YAN ZHAN::IRGC 79740-1	IRGC 127900	China	ind1A	T/T
IRIS_313-12012	ZAO LENG SHUI ZHAN::IRGC 79756-1	IRGC 127910	China	ind1A	T/T
IRIS_313-12033	GAO JIAO HONG::IRGC 80920-1	IRGC 127377	China	ind1A	T/T
IRIS_313-12273	AIJIAONANTE::IRGC 96974-1	IRGC 127115	China	ind1A	T/T
IRIS_313-10449	CI 7061::IRGC 968-1	IRGC 128264	China	ind1A	T/T
IRIS_313-10450	CHAN KU::IRGC 1069-1	IRGC 127258	China	ind1A	T/T
IRIS_313-10484	PILIT (7480) SELN (CI 12007)::IRGC 3758-1	IRGC 127729	Philippines	ind1A	T/T
IRIS_313-10497	CE IN TSAN::IRGC 4362-1	IRGC 127249	China	ind1A	T/T
IRIS_313-10502	TON ROO SHUN::IRGC 4572-1	IRGC 127865	China	ind1A	T/T
IRIS_313-10503	HA GOO::IRGC 4577-1	IRGC 127398	China	ind1A	T/T
IRIS_313-10504	HSIEH DAU::IRGC 4727-1	IRGC 127419	China	ind1A	T/T
IRIS_313-10515	TAICHUNG WOO GEN 2::IRGC 5525-1	IRGC 127836	Taiwan	ind1A	T/T
IRIS_313-10560	TA PAI MAUNG::IRGC 7292-1	IRGC 127848	China	ind1A	T/T
IRIS_313-10561	NAN TEO 14::IRGC 7304-1	IRGC 127645	China	ind1A	T/T
IRIS_313-10731	BARKHE TAULI::IRGC 16116-1	IRGC 127212	Nepal	ind1A	T/T
IRIS_313-10932	CHINA 1039 MUTANT (DWARF)::IRGC 24168-2	IRGC 128014	China	ind1A	T/T
IRIS_313-10968	IH PEN SHIM MING::IRGC 26067-1	IRGC 127428	Brazil	ind1A	T/T
IRIS_313-11038	AI NAN TSAO 39::IRGC 28461-2	IRGC 127924	China	ind1A	T/T
IRIS_313-11039	KWANG LU AI 4::IRGC 28480-2	IRGC 128093	China	ind1A	T/T
IRIS_313-11152	AC 74::IRGC 33967-1	IRGC 127103	India	ind1A	T/T
IRIS_313-11158	NAN ERH AI 5::IRGC 34255-1	IRGC 127644	China	ind1A	T/T
IRIS_313-11281	ARC 15505::IRGC 42066-1	IRGC 131967	India	ind1A	T/T
IRIS_313-11422	13946 (GUANG QIU 15)::IRGC 50320-1	IRGC 127095	China	ind1A	T/T
B009	Vietnam Zaodao	IRGC 136065	Viet Nam	ind1A	T/T
B010	Malaihong		Malaysia	ind1A	T/T
B015	Kahamu	IRGC 135963	Romania	ind1A	T/T
B024	Xianluosichi	IRGC 136076	Thailand	ind1A	T/T
B059	Nanjing 11		China	ind1A	T/T
B060	Aijiaonante	IRGC 117600	China	ind1A	T/T
B061	Guangluai 4		China	ind1A	T/T
B062	Nantehao		China	ind1A	T/T
B063	Guizhao 2		China	ind1A	T/T
B072	Qiuqianbai		China	ind1A	T/T
B074	Taishannuo		China	ind1A	T/T
B081	Heidu 4	IRGC 135901	China	ind1A	T/T
B083	Dongtingwanxian		China	ind1A	T/T
B085	Xugunuo		China	ind1A	T/T
B093	Qitougu		China	ind1A	T/T
B094	Zinuo		China	ind1A	T/T
B104	Jiabala		Bangladesh	ind1A	T/T
B112	Liusha 1		China	ind1A	T/T
B114	Chengduai 3		China	ind1A	T/T
B115	Aimakang		China	ind1A	T/T
B119	Guangluai 15-1		China	ind1A	T/T
B121	Luke 3		China	ind1A	T/T
B127	Dangyu 5		China	ind1A	T/T
B130	Wanlixian		China	ind1A	T/T
B140	Pei C122		China	ind1A	T/T
B147	Baikehanhe		China	ind1A	T/T
B149	Haoxiang		China	ind1A	T/T
B150	L 301B		China	ind1A	T/T
B151	Jinnante 43B		China	ind1A	T/T
B156	G Zhenshan 97B		China	ind1A	T/T
B157	88B		China	ind1A	T/T
B163	Liushizao		China	ind1A	T/T
B197	Taizhongxianxuan 2		Taiwan	ind1A	T/T
B208	Lucaihao		China	ind1A	T/T
B210	Nanxiongzaoyouzhan		China	ind1A	T/T
B213	Liuyenian		China	ind1A	T/T
B216	Hanmadao4		China	ind1A	T/T
B224	Younian		China	ind1A	T/T
B234	Aituogu 151		China	ind1A	T/T
B248	Zhuzhen B		China	ind1A	T/T
B249	Chaoyangyihao B		China	ind1A	T/T
B259	Leihuozhan		China	ind1A	T/T
B260	Mamagu		China	ind1A	T/T
B261	Meihuanuo		China	ind1A	T/T
B264	Sanbaili		China	ind1A	T/T
CX10	Gang 46B	IRGC 135890	China	ind1A	T/T
CX101	Hei Mi Chan	IRGC 135902	China	ind1A	T/T
CX114	Guang Lu Ai 4		China	ind1A	T/T
CX123	Yu Qiu Gu		China	ind1A	T/T
CX131	ZALE	IRGC 136087	Myanmar	ind1A	T/T
CX133	Zhengshan97		China	ind1A	T/T
CX270	TAICHUNGNATIVE1		Taiwan	ind1A	T/T
CX3	BR 24	IRGC 117623	Bangladesh	ind1A	T/T
CX328	Baoxuan 21		China	ind1A	T/T
CX55	Pengshantieganzhan		China	ind1A	T/T
CX61	Bhavani	IRGC 135844	India	ind1A	T/T
CX88	Huanyangnian		China	ind1A	T/T
IRIS_313-11986	LIANG GUANG::IRGC 78551-1	IRGC 127562	China	ind1A	T/T
IRIS_313-9111	XIA ZHI BAI::IRGC 53437-1	IRGC 125940	China	ind1A	T/T
IRIS_313-8859	E ZI 96::IRGC 70188-1	IRGC 125738	China	ind1A	T/T
IRIS_313-9065	PAI CHUEH CHIU LIU::IRGC 34259-1	IRGC 125865	China	ind1A	T/T
IRIS_313-9706	TAIPEI WOO CO::IRGC 112-1	IRGC 125913	Taiwan	ind1A	T/T
IRIS_313-9976	SSANGDUJO::IRGC 55632-1	IRGC 125906	Korea, Republic of	ind1A	T/T
IRIS_313-11868	LIU LI YOU::IRGC 72198-1	IRGC 127569	China	ind1A	T/T
IRIS_313-11872	TIE ZHONG::IRGC 72321-1	IRGC 127858	China	ind1A	T/T
IRIS_313-12236	LAOZAOGU::IRGC 93444-1	IRGC 127552	China	ind1A	T/T
IRIS_313-10452	LING TA 150::IRGC 1106-1	IRGC 127565	China	ind1A	T/T
IRIS_313-11157	T KAUG PAO::IRGC 34182-1	IRGC 127863	Taiwan	ind1A	T/T
B067	Funingzipigengzi		China	ind1A	T/T
B092	Gongju 73		China	ind1A	T/T
B126	Zaoxian 240		China	ind1A	T/T
B198	Jiefangxian		China	ind1A	T/T
B239	Zhendao 232	IRGC 136091	China	ind1A	T/T
CX18	Zaoxian 14	IRGC 136089	China	ind1A	T/T
IRIS_313-8621	ARC 11663::IRGC 42695-1	IRGC 126174	India	ind1B	T/T
IRIS_313-8930	MUKKALA BAZAL::IRGC 77279-1	IRGC 125844	Bangladesh	ind1B	T/T
IRIS_313-9227	WP 65::IRGC 36526-1	IRGC 126013	Thailand	ind1B	T/T
IRIS_313-9325	SADA RUPA::IRGC 77299-1	IRGC 125894	Bangladesh	ind1B	T/T
IRIS_313-10247	AMISTAD 82::IRGC 116954-1	IRGC 125949	Cuba	ind1B	T/T
IRIS_313-10293	ECIA 24-107-1::IRGC 116978-1	IRGC 125962	Cuba	ind1B	T/T
IRIS_313-10392	IR 77390-1-6-4-19-1-B::IRGC 117303-1	IRGC 127075	Philippines	ind1B	T/T
IRIS_313-7691	IR 28::IRGC 30411-C1	IRGC 122094	Philippines	ind1B	T/T
IRIS_313-7826	WAS 33-B-B-15-1-4-5::C1	IRGC 122292	Senegal	ind1B	T/T
IRIS_313-7816	WAS 199-B-1-2-1::C1	IRGC 122288	Senegal	ind1B	T/T
IRIS_313-7685	IR 19746-28-2-2::IRGC 78072-C1	IRGC 122089	Philippines	ind1B	T/T
IRIS_313-8161	CNA 4081::GERVEX 1494-C1	IRGC 122017	Brazil	ind1B	T/T
IRIS_313-11480	PR 106::IRGC 53418-1	IRGC 127742	India	ind1B	T/T
IRIS_313-11979	IR 19661-364-1-2-3::IRGC 78061-1	IRGC 127435	Philippines	ind1B	T/T
IRIS_313-11200	BR 52-87-1::IRGC 36849-2	IRGC 128002	India	ind1B	T/T
IRIS_313-11237	TAICHUNG SEN YU 214::IRGC 38899-1	IRGC 127835	Taiwan	ind1B	T/T
B029	Dumai	IRGC 135885	India	ind1B	T/T
B217	Honggu		China	ind1B	T/T
CX121	Guang122		China	ind1B	T/T
CX125	CAOZHAO-2		China	ind1B	T/T
CX126	IRBB 60	IRGC 135946	Philippines	ind1B	T/T
CX134	IRBB 7	IRGC 135948	Philippines	ind1B	T/T
CX206	IR 2061-522-6-9	IRGC 135918	Philippines	ind1B	T/T
CX249	2004	IRGC 135814	China	ind1B	T/T
CX28	Gayabyeo	IRGC 135892	Korea, Republic of	ind1B	T/T
CX33	Shwe Thwe Yin Hyv	IRGC 136045	Myanmar	ind1B	T/T
CX364	42686		_no_info	ind1B	T/T
CX388	KR 200	IRGC 135972	Thailand	ind1B	T/T
CX394	Molizhanxuan	IRGC 135985	China	ind1B	T/T
CX399	Matatag 2	IRGC 135982	Philippines	ind1B	T/T
CX50	Ai Zi DAO		China	ind1B	T/T
CX60	Basmati	IRGC 117652	India	ind1B	T/T
CX82	X 21	IRGC 136073	Viet Nam	ind1B	T/T
CX90	Chhomromg	IRGC 135863	Nepal	ind1B	T/T
CX92	UPR 191-66	IRGC 136063	India	ind1B	T/T
CX97	Budda	IRGC 135851	India	ind1B	T/T
CX408	BG133		Philippines	ind1B	T/T
CX410	BG135		Philippines	ind1B	T/T
CX413	BG138		Philippines	ind1B	T/T
CX414	BG139		Philippines	ind1B	T/T
CX417	BG143		Philippines	ind1B	T/T
CX418	BG144		Philippines	ind1B	T/T
CX419	BG145		Philippines	ind1B	T/T
CX420	BG146		Philippines	ind1B	T/T
CX422	BG148		Philippines	ind1B	T/T
CX423	BG149		Philippines	ind1B	T/T
CX424	BG150		Philippines	ind1B	T/T
CX425	BG151		Philippines	ind1B	T/T
CX426	BG152		Philippines	ind1B	T/T
CX152	Cisadane	IRGC 135866	Indonesia	ind1B	T/T
CX218	Type 3	IRGC 136061	India	ind1B	T/T
CX358	PSBRC 82	IRGC 136024	Philippines	ind1B	T/T
IRIS_313-15896	FEDEARROZ 50::G1	IRGC 126957	Colombia	ind1B	T/T
IRIS_313-15901	IR 77298-14-1-2-10::G1	IRGC 126964	Philippines	ind1B	T/T
IRIS_313-15902	IRRI 146::G1	IRGC 126966	Philippines	ind1B	T/T
IRIS_313-9044	IR 2071-586-5-6-3::IRGC 39291-1	IRGC 125971	Philippines	ind1B	T/T
IRIS_313-10274	ICTA CRISPO 38::IRGC 116994-1	IRGC 125967	Guatemala	ind1B	T/T
IRIS_313-10400	IRGA 370-38-1-1F-C4-2::IRGC 117342-1	IRGC 125988	Colombia	ind1B	T/T
IRIS_313-10289	ARAURE 1::IRGC 116956-1	IRGC 125950	Venezuela	ind1B	T/T
IRIS_313-10290	ELONI::IRGC 116980-1	IRGC 125963	Surinam	ind1B	T/T
IRIS_313-10333	B 6136-3-TB-0-1-5::IRGC 117312-1	IRGC 125951	Indonesia	ind1B	T/T
IRIS_313-10334	B 6136 E-3-TB-0-1-5::IRGC 117311-1	IRGC 125952	Indonesia	ind1B	T/T
IRIS_313-10397	IRGA 318-11-6-9-2B::IRGC 117339-1	IRGC 120991	Colombia	ind1B	T/T
IRIS_313-8392	IR 2003-P7-7-4-2::IRGC 32671-1	IRGC 125970	Philippines	ind1B	T/T
IRIS_313-8514	DAA MANSA::IRGC 67559-1	IRGC 126196	Ghana	ind1B	T/T
IRIS_313-8616	IR 5494 (BPH 1)::IRGC 24484-1	IRGC 131939	Philippines	ind1B	T/T
IRIS_313-8732	WP 36::IRGC 55278-1	IRGC 126092	Thailand	ind1B	T/T
IRIS_313-9032	KHAO GRADOOK CHAHNG::IRGC 17111-1	IRGC 125800	Thailand	ind1B	T/T
IRIS_313-9066	AUS 177::IRGC 29009-1	IRGC 125659	Bangladesh	ind1B	T/T
IRIS_313-9482	E 2024::IRGC 67958-1	IRGC 125730	China	ind1B	T/T
IRIS_313-9566	RP 9-4::IRGC 39735-1	IRGC 126004	India	ind1B	T/T
IRIS_313-9867	SIGARDIS::IRGC 15555-1	IRGC 126088	Sri Lanka	ind1B	T/T
IRIS_313-9917	CHANDINA::IRGC 36420-1	IRGC 125699	Sri Lanka	ind1B	T/T
IRIS_313-9922	IRI 339::IRGC 46956-1	IRGC 125778	Korea, Republic of	ind1B	T/T
IRIS_313-9925	MILYANG 30::IRGC 46977-1	IRGC 125839	Korea, Republic of	ind1B	T/T
IRIS_313-9940	TIKAL 3::IRGC 50649-1	IRGC 125923	Guatemala	ind1B	T/T
IRIS_313-9966	CICA 9::IRGC 53079-1	IRGC 125713	Colombia	ind1B	T/T
IRIS_313-10000	SUWEON 311::IRGC 61890-1	IRGC 125907	Korea, Republic of	ind1B	T/T
IRIS_313-10001	C 662083::IRGC 62101-1	IRGC 125692	Taiwan	ind1B	T/T
IRIS_313-10046	CHAMA (DWARF)::IRGC 69487-1	IRGC 125958	Zambia	ind1B	T/T
IRIS_313-10161	BR IRGA 409::IRGC 55915-1	IRGC 125691	Brazil	ind1B	T/T
IRIS_313-10234	PSBRC 50::IRGC 99706-1	IRGC 125873	Philippines	ind1B	T/T
IRIS_313-10237	PSBRC 86::IRGC 99716-1		Philippines	ind1B	T/T
IRIS_313-10385	IR 75870-5-8-5-B-1::IRGC 117297-1	IRGC 126062	Philippines	ind1B	T/T
IRIS_313-10401	IRGA 370-42-1-1F-C-1::IRGC 117343-1	IRGC 125989	Colombia	ind1B	T/T
IRIS_313-10402	IRGA 411-1-6-1F-A::IRGC 117344-1	IRGC 125990	Colombia	ind1B	T/T
IRIS_313-10287	UQUIHUA::IRGC 117037-1	IRGC 127068	Peru	ind1B	T/T
IRIS_313-10298	3210::IRGC 116950-1	IRGC 127030	Sri Lanka	ind1B	T/T
IRIS_313-7832	WAS 63-22-5-9-10-1::C1	IRGC 122297	Senegal	ind1B	T/T
IRIS_313-7808	WAS 173-B-B-6-2-2::C1	IRGC 122285	Senegal	ind1B	T/T
IRIS_313-7635	SEQ 93::C1	IRGC 122247	China	ind1B	T/T
IRIS_313-7819	WAS 203-B-B-2-4-1::C1	IRGC 122289	Senegal	ind1B	T/T
IRIS_313-7688	IR 22::IRGC 11356-C1	IRGC 122091	Philippines	ind1B	T/T
IRIS_313-7807	WAS 170-B-B-1-1::C1	IRGC 122284	Senegal	ind1B	T/T
IRIS_313-7636	ADNY 11::C1	IRGC 126992	Mali	ind1B	T/T
IRIS_313-7773	SEBERANG MR 77::C1	IRGC 124421	Malaysia	ind1B	T/T
IRIS_313-7689	IR 2307-247-2-2-3::IRGC 77982-C1	IRGC 122092	Philippines	ind1B	T/T
IRIS_313-7824	WAS 21-B-B-20-4-3-3::C1	IRGC 122291	Senegal	ind1B	T/T
IRIS_313-7815	WAS 198-B-3-1-3::C1	IRGC 122287	Senegal	ind1B	T/T
IRIS_313-7820	WAS 206-B-B-2-2-1::C1	IRGC 122290	Senegal	ind1B	T/T
IRIS_313-7766	SAHEL 108::C1	IRGC 122232	Senegal	ind1B	T/T
IRIS_313-7664	CICA 8::C1	IRGC 122011	Colombia	ind1B	T/T
IRIS_313-7911	IR 72967-12-2-3::C1	IRGC 122111	Philippines	ind1B	T/T
IRIS_313-11507	TV 30::IRGC 55221-1	IRGC 127870	Viet Nam	ind1B	T/T
IRIS_313-11513	CHATO::IRGC 55825-1	IRGC 127269	Ecuador	ind1B	T/T
IRIS_313-11538	J 6 IR 520 (WC 693)::IRGC 57600-1	IRGC 127447	Philippines	ind1B	T/T
IRIS_313-11517	IR 4432-28-5::IRGC 55952-1	IRGC 127438	Philippines	ind1B	T/T
IRIS_313-11784	MBEIMBEIHUN::IRGC 69730-1	IRGC 127619	Sierra Leone	ind1B	T/T
IRIS_313-11798	E ZI 100::IRGC 70192-1	IRGC 127365	China	ind1B	T/T
IRIS_313-11886	IR 4683-54-2::IRGC 72992-1	IRGC 127439	Philippines	ind1B	T/T
IRIS_313-11887	IR 19058-107-1::IRGC 72997-1	IRGC 127434	Philippines	ind1B	T/T
IRIS_313-11930	ITA 117::IRGC 75235-1	IRGC 127444	Nigeria	ind1B	T/T
IRIS_313-11941	MOUI SAMBA::IRGC 75751-1	IRGC 128394	Burkina Faso	ind1B	T/T
IRIS_313-11960	PORONG::IRGC 76983-1	IRGC 127740	Indonesia	ind1B	T/T
IRIS_313-11978	IR 5657-33-2::IRGC 77992-1	IRGC 127440	Philippines	ind1B	T/T
IRIS_313-12024	TOS 9795::IRGC 80142-1	IRGC 127866	Sierra Leone	ind1B	T/T
IRIS_313-12135	PERUBAK LUEY::IRGC 86436-1	IRGC 127726	Malaysia	ind1B	T/T
IRIS_313-12234	ANLINGWUBAILI::IRGC 93363-1	IRGC 127124	China	ind1B	T/T
IRIS_313-12319	PSBRC 18::IRGC 99639-1	IRGC 127743	Philippines	ind1B	T/T
IRIS_313-10753	ZACATEPEC::IRGC 16901-2	IRGC 128205	United States of America	ind1B	T/T
IRIS_313-11122	IR 1813-694-2::IRGC 32656-2	IRGC 128059	Philippines	ind1B	T/T
IRIS_313-11233	SPR 7284-57-5::IRGC 38649-1	IRGC 127823	Thailand	ind1B	T/T
IRIS_313-11250	IR 9560-2-6-3::IRGC 40451-1	IRGC 127441	Philippines	ind1B	T/T
IRIS_313-11251	IR 4500-5-1-1::IRGC 40552-2	IRGC 132340	Philippines	ind1B	T/T
IRIS_313-11346	WAGWAG PUTI::IRGC 44804-2	IRGC 132371	Philippines	ind1B	T/T
IRIS_313-11357	CR 579-1-3::IRGC 45443-2	IRGC 128021	India	ind1B	T/T
B032	Rohini	IRGC 136034	India	ind1B	T/T
B033	BW 293-2	IRGC 135853	Sri Lanka	ind1B	T/T
B048	CISOKAN	IRGC 135868	Indonesia	ind1B	T/T
B058	Erjiunan 1		China	ind1B	T/T
B146	JWR 221		China	ind1B	T/T
B194	ECIA 179-S13	IRGC 135886	Cuba	ind1B	T/T
B200	Jinyou 1	IRGC 135959	China	ind1B	T/T
B201	Chengnongshuijing		China	ind1B	T/T
B214	Xuanenchangtanqingzhan		China	ind1B	T/T
B232	Xiangaizao 10hao		China	ind1B	T/T
CX15	Y 134	IRGC 136077	China	ind1B	T/T
CX150	Chorofa	IRGC 135865	Philippines	ind1B	T/T
CX161	IR 42	IRGC 135920	Philippines	ind1B	T/T
CX21	BG 90-2	IRGC 135842	Sri Lanka	ind1B	T/T
CX22	PR 106	IRGC 136022	India	ind1B	T/T
CX225	IR 77298-14-1-2	IRGC 135938	Philippines	ind1B	T/T
CX226	IR 06G113	IRGC 135916	Philippines	ind1B	T/T
CX230	IR 64-IL	IRGC 135929	Philippines	ind1B	T/T
CX238	BW 311-9	IRGC 135854	Sri Lanka	ind1B	T/T
CX250	829	IRGC 135820	China	ind1B	T/T
CX26	Amol3(Sana)		Iran	ind1B	T/T
CX276	IR 8192-200-3-3-1-1	IRGC 135939	Philippines	ind1B	T/T
CX281	IR 68897 B	IRGC 135934	Philippines	ind1B	T/T
CX290	Duo 57		China	ind1B	T/T
CX305	ZH 5	IRGC 136090	China	ind1B	T/T
CX31	Hnankar	IRGC 135903	Myanmar	ind1B	T/T
CX314	117	IRGC 135813	China	ind1B	T/T
CX340	Hua 564	IRGC 135907	China	ind1B	T/T
CX348	Zhonghua 1	IRGC 136093	China	ind1B	T/T
CX357	PSBRC 80	IRGC 136023	Philippines	ind1B	T/T
CX360	Y075		_no_info	ind1B	T/T
CX361	G341		_no_info	ind1B	T/T
CX362	YZX1		_no_info	ind1B	T/T
CX369	IRBB 62	IRGC 135947	Philippines	ind1B	T/T
CX37	OM 997	IRGC 136015	Viet Nam	ind1B	T/T
CX375	NERICA-L-1	IRGC 136004	Cote d'Ivoire	ind1B	T/T
CX381	Adny 11	IRGC 135821	Mali	ind1B	T/T
CX382	Kogomg 1-1	IRGC 135971	_no_info	ind1B	T/T
CX385	NPT-100	IRGC 136011	China	ind1B	T/T
CX387	1088	IRGC 135812	_no_info	ind1B	T/T
CX393	Huangsizhan		China	ind1B	T/T
CX403	IR 64 A		Philippines	ind1B	T/T
CX43	IR 66897 B	IRGC 135931	Philippines	ind1B	T/T
CX44	IR 58025 B	IRGC 135925	Philippines	ind1B	T/T
CX45	Dhan 4	IRGC 135877	India	ind1B	T/T
CX73	IR 6	IRGC 135927	Philippines	ind1B	T/T
CX76	BG 304	IRGC 135841	Sri Lanka	ind1B	T/T
CX79	Cs 94	IRGC 135873	Viet Nam	ind1B	T/T
CX80	OM 1706	IRGC 136014	Viet Nam	ind1B	T/T
CX83	X 22	IRGC 136074	Viet Nam	ind1B	T/T
CX9	Fengaizhan		China	ind1B	T/T
CX91	Govind	IRGC 135897	India	ind1B	T/T
CX409	BG134		Philippines	ind1B	T/T
CX411	BG136		Philippines	ind1B	T/T
CX416	BG142		Philippines	ind1B	T/T
CX421	BG147		Philippines	ind1B	T/T
CX561	177-74		China	ind1B	T/T
IRIS_313-11437	CAMPECHE A 79::IRGC 51102-1	IRGC 127246	Mexico	ind1B	T/T
CX376	NERICA-L-20	IRGC 136005	Cote d'Ivoire	ind1B	T/T
IRIS_313-10040	MILYANG 77::IRGC 69340-1	IRGC 125840	Korea, Republic of	ind1B	T/T
IRIS_313-10002	BW 295-5::IRGC 63098-1	IRGC 125955	Sri Lanka	ind1B	T/T
IRIS_313-10417	UPR 1201-1-20-1::IRGC 117357-1	IRGC 126012	India	ind1B	T/T
IRIS_313-10238	PSBRC 88::IRGC 99717-1	IRGC 125876	Philippines	ind1B	T/T
IRIS_313-8067	MEDUSA::GERVEX 323-C1	IRGC 122165	Italy	ind1B	T/T
IRIS_313-7654	BOUAKE 189::C1	IRGC 126997	Cote d'Ivoire	ind1B	T/T
IRIS_313-7770	SAMBALA MALO::C1	IRGC 122239	Mali	ind1B	T/T
IRIS_313-11990	TAISEN GLUTINOUS YU 1157::IRGC 78750-1	IRGC 127839	Taiwan	ind1B	T/T
IRIS_313-11162	SABRAN::IRGC 34630-1	IRGC 127775	Indonesia	ind1B	T/T
CX237	B 6136-3-TB-0-1-5	IRGC 135834	Indonesia	ind1B	T/T
CX25	Cisanggarung	IRGC 135867	Indonesia	ind1B	T/T
CX30	MR 185	IRGC 135991	Malaysia	ind1B	T/T
CX370	Chenghui 727		China	ind1B	T/T
CX377	NERICA-L-27	IRGC 136006	Cote d'Ivoire	ind1B	T/T
CX378	Huhan 15		China	ind1B	T/T
CX379	Nionoka	IRGC 136008	Mali	ind1B	T/T
CX96	Ajaya	IRGC 135824	India	ind1B	T/T
IRIS_313-10114	FACAGRO 64::IRGC 82059-1	IRGC 125739	Burundi	ind2	T/T
IRIS_313-9817	GEANT W 7::IRGC 9620-1	IRGC 121342	Netherlands	ind2	T/T
IRIS_313-8244	POKKALI::IRGC 8948-1	IRGC 126002	Sri Lanka	ind2	T/T
IRIS_313-8660	KOTTEYARAN::IRGC 47383-1	IRGC 125616	Sri Lanka	ind2	T/T
IRIS_313-9351	PARA NELLU::IRGC 50009-1	IRGC 125868	India	ind2	T/T
IRIS_313-9388	VARY MALADY MENA::IRGC 51555-1	IRGC 125931	Madagascar	ind2	T/T
IRIS_313-9606	DA 11::IRGC 6046-1	IRGC 124431	Bangladesh	ind2	T/T
IRIS_313-10030	NS 252::IRGC 68878-1	IRGC 121075	Madagascar	ind2	T/T
IRIS_313-10102	KELIRENY::IRGC 78426-1	IRGC 127056	Madagascar	ind2	T/T
IRIS_313-8568	LARHA MUGAD::IRGC 52339-1	IRGC 125619	India	ind2	T/T
IRIS_313-9492	NCS 237::IRGC 62202-1	IRGC 125853	India	ind2	T/T
IRIS_313-8349	LATA MONA::IRGC 49333-1	IRGC 128535	Bangladesh	ind2	T/T
IRIS_313-8450	498-2A BR 8::IRGC 5891-1	IRGC 126041	India	ind2	T/T
IRIS_313-8509	PUILLIPINA KATARI::IRGC 77293-1	IRGC 126261	Bangladesh	ind2	T/T
IRIS_313-8631	DUDRE::IRGC 52523-1	IRGC 125608	India	ind2	T/T
IRIS_313-8647	PERUNEL::IRGC 63113-1	IRGC 125621	India	ind2	T/T
IRIS_313-8754	TYPE 50::IRGC 74782-1	IRGC 126011	India	ind2	T/T
IRIS_313-8757	NIRGUNI::IRGC 61127-1	IRGC 126000	India	ind2	T/T
IRIS_313-8796	DUDH KADAR::IRGC 67707-1	IRGC 125607	India	ind2	T/T
IRIS_313-8844	ARC 14060::IRGC 41374-1	IRGC 125648	India	ind2	T/T
IRIS_313-8854	CHAKOL::IRGC 77226-1	IRGC 125696	Bangladesh	ind2	T/T
IRIS_313-8900	ARC 14654::IRGC 41663-1	IRGC 125650	India	ind2	T/T
IRIS_313-8920	PATALASAFED SUNGHAWADO::IRGC 61133-1	IRGC 125869	India	ind2	T/T
IRIS_313-8988	BANIKAT::IRGC 67720-1	IRGC 125672	India	ind2	T/T
IRIS_313-9072	MUTA GANJE::IRGC 26744-1	IRGC 125847	Bangladesh	ind2	T/T
IRIS_313-9139	GOJOL GORIA::IRGC 26629-1	IRGC 125754	Bangladesh	ind2	T/T
IRIS_313-9258	MAKRO::IRGC 74763-1	IRGC 126158	India	ind2	T/T
IRIS_313-9287	SONAMUKHI::IRGC 46693-1	IRGC 126161	India	ind2	T/T
IRIS_313-9384	BARIK KUDI::IRGC 52807-1	IRGC 125674	India	ind2	T/T
IRIS_313-9391	KALABAIL::IRGC 25877-1	IRGC 125789	Bangladesh	ind2	T/T
IRIS_313-9403	BADUIE::IRGC 53715-1	IRGC 125666	India	ind2	T/T
IRIS_313-9433	GOKULGANJA::IRGC 45701-1	IRGC 126151	India	ind2	T/T
IRIS_313-9547	LABRA::IRGC 74757-1	IRGC 125817	India	ind2	T/T
IRIS_313-9551	BENGALY MORIMO::IRGC 10976-1	IRGC 125677	Madagascar	ind2	T/T
IRIS_313-9557	MULLIKURUVA::IRGC 77529-1	IRGC 125845	India	ind2	T/T
IRIS_313-9709	MAKALIOKA::IRGC 376-1	IRGC 125832	Madagascar	ind2	T/T
IRIS_313-9732	MAMORIAKA::IRGC 68672-1	IRGC 125833	Madagascar	ind2	T/T
IRIS_313-9795	HD 10::IRGC 6638-1	IRGC 125759	Australia	ind2	T/T
IRIS_313-9936	SITHAIYAN KOTTAI SAMBA::IRGC 50155-1	IRGC 126143	Sri Lanka	ind2	T/T
IRIS_313-9970	RACE PERUMAL::IRGC 55347-1	IRGC 125881	Sri Lanka	ind2	T/T
IRIS_313-10010	LALKA (LAL DHAN)::IRGC 64946-1	IRGC 125818	Fiji	ind2	T/T
IRIS_313-10026	KITRANA 1007::IRGC 68517-1	IRGC 125804	Madagascar	ind2	T/T
IRIS_313-10035	RIZ TYPE SORGHO::IRGC 69015-1	IRGC 125887	Madagascar	ind2	T/T
IRIS_313-8530	DHANE BURWA::IRGC 10105-1	IRGC 126199	India	ind2	T/T
IRIS_313-9156	DHOLA AMAN (LOWLAND AMAN)::IRGC 8341-1	IRGC 126200	Bangladesh	ind2	T/T
IRIS_313-8305	URAIBOOL::IRGC 52785-1	IRGC 126289	India	ind2	T/T
IRIS_313-8391	MARAGBE::IRGC 69263-1		Burkina Faso	ind2	T/T
IRIS_313-8683	JOTA BITCHI 1::IRGC 77253-1	IRGC 135532	Bangladesh	ind2	T/T
IRIS_313-8703	DA 7::IRGC 5809-2	IRGC 124432	Bangladesh	ind2	T/T
IRIS_313-9049	PATNAI 31-675::IRGC 38145-1		Bangladesh	ind2	T/T
IRIS_313-9294	AUS 78-62::IRGC 69456-1	IRGC 131929	Gambia	ind2	T/T
IRIS_313-9935	MEKENZIE SMALL::IRGC 49895-1	IRGC 126167	Guyana	ind2	T/T
IRIS_313-7725	MADINIKA 1329::GERVEX 8366-C1	IRGC 124407	Madagascar	ind2	T/T
IRIS_313-7799	VARY LAVA DE MAROVATO::GERVEX 8396-C1	IRGC 124428	Madagascar	ind2	T/T
IRIS_313-7736	NONA BOKRA::IRGC 22710-C1	IRGC 122181	India	ind2	T/T
IRIS_313-7728	MAMORIAKA 114::GERVEX 5176-C1	IRGC 122159	Madagascar	ind2	T/T
IRIS_313-7720	LAITRA::GERVEX 8400-C1	IRGC 124405	Madagascar	ind2	T/T
IRIS_313-7650	BOTOHAVANA 139::GERVEX 8237-C1	IRGC 124380	Madagascar	ind2	T/T
IRIS_313-7758	ROJOKELY::GERVEX 8410-C1	IRGC 122220	Madagascar	ind2	T/T
IRIS_313-7795	TSIPALA MENA 626::GERVEX 5392-C1	IRGC 124427	Madagascar	ind2	T/T
IRIS_313-11446	NAPDAI::IRGC 52009-1	IRGC 127647	India	ind2	T/T
IRIS_313-11453	ZINYA KOLAMBA::IRGC 52402-1	IRGC 127916	India	ind2	T/T
IRIS_313-11461	VAIKATHARYAN::IRGC 52805-1	IRGC 127881	India	ind2	T/T
IRIS_313-11497	PADI ARA::IRGC 54252-2	IRGC 135630	Indonesia	ind2	T/T
IRIS_313-11505	K 1074::IRGC 55017-1	IRGC 127469	India	ind2	T/T
IRIS_313-11558	NULI::IRGC 58824-1	IRGC 127684	Bangladesh	ind2	T/T
IRIS_313-11566	MOONOR::IRGC 59136-1		Nepal	ind2	T/T
IRIS_313-11597	BHATA PYAGI::IRGC 60895-1	IRGC 127222	India	ind2	T/T
IRIS_313-11599	JUGRAY::IRGC 60960-1	IRGC 127468	India	ind2	T/T
IRIS_313-11600	KOTODESHI::IRGC 60982-1	IRGC 128353	India	ind2	T/T
IRIS_313-11607	HOLDIGANTHI::IRGC 61105-1	IRGC 127411	India	ind2	T/T
IRIS_313-11638	NCS 331::IRGC 62247-1	IRGC 127656	India	ind2	T/T
IRIS_313-11641	NCS 477::IRGC 62299-1	IRGC 127659	India	ind2	T/T
IRIS_313-11645	NCS 766::IRGC 62478-1	IRGC 127664	India	ind2	T/T
IRIS_313-11646	NCS 771 A::IRGC 62483-1	IRGC 127665	India	ind2	T/T
IRIS_313-11647	NCS 809 A::IRGC 62502-1	IRGC 127666	India	ind2	T/T
IRIS_313-11648	NCS 830::IRGC 62518-1	IRGC 127667	India	ind2	T/T
IRIS_313-11650	NCS 901 A::IRGC 62568-1	IRGC 127668	India	ind2	T/T
IRIS_313-11657	EX WUKARI (WILD)::IRGC 63214-1		Nigeria	ind2	T/T
IRIS_313-11671	DERAWA::IRGC 64106-1	IRGC 127313	Nepal	ind2	T/T
IRIS_313-11741	HERATH BANDA::IRGC 67630-1	IRGC 127407	Sri Lanka	ind2	T/T
IRIS_313-11760	MENAHARA 505::IRGC 68709-1	IRGC 127623	Madagascar	ind2	T/T
IRIS_313-11761	NS 199::IRGC 68864-1	IRGC 127683	Cote d'Ivoire	ind2	T/T
IRIS_313-11762	NS 1515::IRGC 68947-1	IRGC 127682	Madagascar	ind2	T/T
IRIS_313-11782	MALAGASY::IRGC 69717-1	IRGC 128376	Zambia	ind2	T/T
IRIS_313-11787	TANDAKAY FINGO::IRGC 69793-1	IRGC 127845	Gambia	ind2	T/T
IRIS_313-11789	SABORAMANDALOAFO::IRGC 69875-1	IRGC 127774	Madagascar	ind2	T/T
IRIS_313-11791	VARY LAHY::IRGC 69908-1	IRGC 127885	Madagascar	ind2	T/T
IRIS_313-11793	KOMALIOKO::IRGC 69958-1	IRGC 128350	Madagascar	ind2	T/T
IRIS_313-11811	MOSHI::IRGC 70648-1	IRGC 127632	Kenya	ind2	T/T
IRIS_313-11794	TSIPALA MENAHAR::IRGC 69979-1	IRGC 127867	Madagascar	ind2	T/T
IRIS_313-11821	19::IRGC 70786-1	IRGC 127096	India	ind2	T/T
IRIS_313-11822	BHONDU PAREWA::IRGC 70802-3	IRGC 135738	India	ind2	T/T
IRIS_313-11823	BHU BHUSI::IRGC 70803-1	IRGC 127223	India	ind2	T/T
IRIS_313-11824	DHANIYA PHOOL::IRGC 70811-1	IRGC 127317	India	ind2	T/T
IRIS_313-11828	LALI GURMATIA::IRGC 70854-1	IRGC 127544	India	ind2	T/T
IRIS_313-11916	MUDALIGA WEE::IRGC 74706-1	IRGC 128395	Sri Lanka	ind2	T/T
IRIS_313-11919	LAKHA KUAR::IRGC 74760-1	IRGC 127542	India	ind2	T/T
IRIS_313-11932	SINDANO 3::IRGC 75279-1	IRGC 127808	Kenya	ind2	T/T
IRIS_313-11945	MALIKULI::IRGC 76237-1	IRGC 127598	Bangladesh	ind2	T/T
IRIS_313-11964	VUOTTA SAIL::IRGC 77306-1	IRGC 127888	Bangladesh	ind2	T/T
IRIS_313-11969	SHYAMJIRA::IRGC 77522-3	IRGC 135795	India	ind2	T/T
IRIS_313-12082	MAVOLATSIKA::IRGC 83137-1	IRGC 127614	Madagascar	ind2	T/T
IRIS_313-12083	SARIN TSIPALA::IRGC 83154-1	IRGC 128460	Madagascar	ind2	T/T
IRIS_313-12118	OVIBENAMPOTAKA + OVIBE + MAKALIOKA::IRGC 84756-1	IRGC 127691	Madagascar	ind2	T/T
IRIS_313-12278	MENALAVA::IRGC 97122-3	IRGC 135774	India	ind2	T/T
IRIS_313-12284	VARY GONY::IRGC 97308-2	IRGC 128200	Madagascar	ind2	T/T
IRIS_313-10476	PACHCHAIPERUMAL 2462-11::IRGC 3474-1	IRGC 127698	Sri Lanka	ind2	T/T
IRIS_313-10542	BELLO::IRGC 6658-2	IRGC 127992	India	ind2	T/T
IRIS_313-10526	CO 2::IRGC 6186-2		India	ind2	T/T
IRIS_313-10628	O. SATIVA::IRGC 10164-2	IRGC 132361	India	ind2	T/T
IRIS_313-10661	SAMBA::IRGC 11993-1	IRGC 127781	Sri Lanka	ind2	T/T
IRIS_313-10664	ARC 6052::IRGC 12196-1	IRGC 127163	India	ind2	T/T
IRIS_313-10678	MAKALIOKA::IRGC 12781-2	IRGC 132353	Madagascar	ind2	T/T
IRIS_313-10719	VELLAI KOLOMBAN::IRGC 15517-1	IRGC 127886	Sri Lanka	ind2	T/T
IRIS_313-10721	HALSUDU HEENATI::IRGC 15599-1	IRGC 127401	Sri Lanka	ind2	T/T
IRIS_313-10716	MURUNGA::IRGC 15428-1	IRGC 127640	Sri Lanka	ind2	T/T
IRIS_313-10835	PERUNEL 0-69-18::IRGC 19581-1	IRGC 127727	India	ind2	T/T
IRIS_313-10836	VELLA PERUVAZHA 0-68-12::IRGC 19588-1	IRGC 127887	India	ind2	T/T
IRIS_313-10855	ARC 10159::IRGC 20754-2	IRGC 132316	India	ind2	T/T
IRIS_313-10863	ARC 11322::IRGC 21315-2	IRGC 127937	India	ind2	T/T
IRIS_313-10974	KAMRANGA::IRGC 26373-2	IRGC 128070	Bangladesh	ind2	T/T
IRIS_313-10977	MATI CHAL::IRGC 26399-2	IRGC 128107	Bangladesh	ind2	T/T
IRIS_313-10986	HALDI JAON::IRGC 26638-2	IRGC 128048	Bangladesh	ind2	T/T
IRIS_313-10989	GUTTI AKKULLU::IRGC 26850-2	IRGC 128046	India	ind2	T/T
IRIS_313-11114	BIRUI SAIL::IRGC 31745-2	IRGC 132305	Bangladesh	ind2	T/T
IRIS_313-11120	GURULEY::IRGC 32441-1	IRGC 127396	Bhutan	ind2	T/T
IRIS_313-11167	DUBRAJ::IRGC 34904-1	IRGC 127343	India	ind2	T/T
IRIS_313-11205	KAZALSAIL::IRGC 37161-2	IRGC 128075	Bangladesh	ind2	T/T
IRIS_313-11207	PAIRJAT::IRGC 37252-2	IRGC 128126	Bangladesh	ind2	T/T
IRIS_313-11211	KADAMSAIL::IRGC 37468-2	IRGC 128063	Bangladesh	ind2	T/T
IRIS_313-11212	KALOBONA::IRGC 37478-2	IRGC 132309	Bangladesh	ind2	T/T
IRIS_313-11219	BLACK 28-564::IRGC 37815-2	IRGC 127998	Bangladesh	ind2	T/T
IRIS_313-11220	CHITRAJ 14-134::IRGC 37837-2	IRGC 128015	Bangladesh	ind2	T/T
IRIS_313-11227	SADAJIRA 19-317::IRGC 38344-2	IRGC 128154	Bangladesh	ind2	T/T
IRIS_313-11229	STRAW 23-428::IRGC 38416-2	IRGC 128171	Bangladesh	ind2	T/T
IRIS_313-11230	STRAW 23-438::IRGC 38426-2	IRGC 128172	Bangladesh	ind2	T/T
IRIS_313-11231	STRAW 23-471::IRGC 38456-3	IRGC 135799	Bangladesh	ind2	T/T
IRIS_313-11241	BR 116-3B-53::IRGC 39559-2	IRGC 128001	Bangladesh	ind2	T/T
IRIS_313-11282	ARC 15589::IRGC 42096-2	IRGC 132243	India	ind2	T/T
IRIS_313-11285	ARC 18064::IRGC 42237-1		India	ind2	T/T
IRIS_313-11294	ARC 11245::IRGC 42651-2	IRGC 127936	India	ind2	T/T
IRIS_313-11301	ARC 14868::IRGC 43009-2	IRGC 127963	India	ind2	T/T
IRIS_313-11308	ARC 15403::IRGC 43183-2	IRGC 127966	India	ind2	T/T
IRIS_313-11310	ARC 15929::IRGC 43269-2	IRGC 127968	India	ind2	T/T
IRIS_313-11349	BACHHAIKALMA::IRGC 45003-2	IRGC 127980	India	ind2	T/T
IRIS_313-11358	DADKHANI::IRGC 45454-2	IRGC 128023	India	ind2	T/T
IRIS_313-11361	KALIKALMA::IRGC 45996-2	IRGC 128067	India	ind2	T/T
IRIS_313-11363	KHEJURTHUPI::IRGC 46137-2	IRGC 128089	India	ind2	T/T
IRIS_313-11370	SACHI::IRGC 46612-2	IRGC 132368	India	ind2	T/T
IRIS_313-11372	SUFALDHULA::IRGC 46698-2	IRGC 128173	India	ind2	T/T
IRIS_313-11409	CUTTACK 29::IRGC 49573-1	IRGC 127289	India	ind2	T/T
B031	Ngatsin	IRGC 136007	India	ind2	T/T
CX98	Doddabyranella	IRGC 135882	India	ind2	T/T
IRIS_313-11918	DILBAKSH::IRGC 74738-1	IRGC 128279	India	ind2	T/T
IRIS_313-11228	SADAJIRA 19-339::IRGC 38361-2	IRGC 128155	Bangladesh	ind2	T/T
B012	2037 (Rajahamsal)	IRGC 135815	India	ind2	T/T
CX160	W 1263	IRGC 136066	India	ind2	T/T
IRIS_313-9039	MUTTU SAMBA::IRGC 36333-1	IRGC 121441	Sri Lanka	ind2	T/T
IRIS_313-9187	WANGKOD::IRGC 71646-1	IRGC 126991	Malaysia	ind2	T/T
IRIS_313-8622	XITTO::IRGC 6671-1	IRGC 126294	India	ind2	T/T
IRIS_313-8303	SURMATIYA::IRGC 74779-1	IRGC 126008	India	ind2	T/T
IRIS_313-8559	KEERIPALA CHILL PADDY::IRGC 49790-1	IRGC 125615	India	ind2	T/T
IRIS_313-8614	RAJHUSAI (ACR 12)::IRGC 53630-1	IRGC 126264	India	ind2	T/T
IRIS_313-8632	PATMADHAI 1::IRGC 77292-1		Bangladesh	ind2	T/T
IRIS_313-8704	ROPA::IRGC 74774-1		India	ind2	T/T
IRIS_313-8731	NIBARI::IRGC 67742-1	IRGC 126119	India	ind2	T/T
IRIS_313-8737	SADAJIRA 19-287::IRGC 38320-1	IRGC 126270	Bangladesh	ind2	T/T
IRIS_313-8850	ASHMBER::IRGC 27522-1	IRGC 125657	Bangladesh	ind2	T/T
IRIS_313-8924	KUTTA::IRGC 52184-1	IRGC 125815	India	ind2	T/T
IRIS_313-8925	KURULUTUDU::IRGC 36304-1	IRGC 125813	Sri Lanka	ind2	T/T
IRIS_313-8957	BAM 9::IRGC 6179-1	IRGC 125670	India	ind2	T/T
IRIS_313-9067	BHOJON KOLPO::IRGC 31727-1	IRGC 125681	Bangladesh	ind2	T/T
IRIS_313-9121	KHAO LEUANG RAI::IRGC 48168-1	IRGC 125802	Thailand	ind2	T/T
IRIS_313-9174	KUSHIARA::IRGC 34709-1	IRGC 125814	Bangladesh	ind2	T/T
IRIS_313-9218	KALO CHAKOL::IRGC 77258-1	IRGC 126136	Bangladesh	ind2	T/T
IRIS_313-9259	G 25::IRGC 45733-1	IRGC 126150	India	ind2	T/T
IRIS_313-9262	JHODI BIRUN::IRGC 31812-1	IRGC 125785	Bangladesh	ind2	T/T
IRIS_313-9271	PURA BINNI::IRGC 26772-1	IRGC 125878	Bangladesh	ind2	T/T
IRIS_313-9348	BK 26::IRGC 45197-1	IRGC 125684	India	ind2	T/T
IRIS_313-9611	WANGA BARUGULU::IRGC 52261-1	IRGC 125935	India	ind2	T/T
IRIS_313-9617	HOLDI GIRA::IRGC 31801-1	IRGC 126979	Bangladesh	ind2	T/T
IRIS_313-9825	MOCHICA::IRGC 11070-1	IRGC 126159	Peru	ind2	T/T
IRIS_313-9832	RANGOON SAMBA::IRGC 11940-1	IRGC 125883	Sri Lanka	ind2	T/T
IRIS_313-8595	MAKALIOKA STANDARD::IRGC 12768-1	IRGC 126240	Madagascar	ind2	T/T
IRIS_313-8727	T 315::IRGC 54792-1	IRGC 126280	India	ind2	T/T
IRIS_313-8733	NOLOS::IRGC 77285-1		Bangladesh	ind2	T/T
IRIS_313-9360	BHASAMANIK::IRGC 46954-1		India	ind2	T/T
IRIS_313-9397	DUDHSWAR 15-141::IRGC 37951-1		Bangladesh	ind2	T/T
IRIS_313-7793	TSIPALA B 160::GERVEX 8378-C1	IRGC 124426	Madagascar	ind2	T/T
IRIS_313-7651	BOTRA MAITSO::GERVEX 8389-C1	IRGC 121990	Madagascar	ind2	T/T
IRIS_313-11445	NCS 102::IRGC 51854-1	IRGC 127653	India	ind2	T/T
IRIS_313-11448	BARAMANJ::IRGC 52067-1	IRGC 127209	India	ind2	T/T
IRIS_313-11460	SELHI::IRGC 52760-1	IRGC 127792	India	ind2	T/T
IRIS_313-11491	BIR BAHADUR::IRGC 53889-1	IRGC 127230	India	ind2	T/T
IRIS_313-11500	SKK::IRGC 54356-1	IRGC 127816	Indonesia	ind2	T/T
IRIS_313-11561	BANGLA::IRGC 58876-1	IRGC 128238	Nepal	ind2	T/T
IRIS_313-11563	BIJULI BATI::IRGC 58917-1	IRGC 127227	Nepal	ind2	T/T
IRIS_313-11565	KUSUM KATIKI::IRGC 59099-1	IRGC 127536	Nepal	ind2	T/T
IRIS_313-11606	BOKDEL::IRGC 61085-1	IRGC 127233	India	ind2	T/T
IRIS_313-11642	NCS 599::IRGC 62373-1	IRGC 127661	India	ind2	T/T
IRIS_313-11644	NCS 745::IRGC 62466-1	IRGC 127663	India	ind2	T/T
IRIS_313-11723	DISSIGBE::IRGC 66916-1	IRGC 127320	Guinea	ind2	T/T
IRIS_313-11738	PAUNDRI::IRGC 67527-1	IRGC 127720	India	ind2	T/T
IRIS_313-11758	FOFFI::IRGC 68438-1	IRGC 131987	Cote d'Ivoire	ind2	T/T
IRIS_313-11772	ROJON'NY NTAOLO::IRGC 69410-1	IRGC 128452	Madagascar	ind2	T/T
IRIS_313-11827	KARI GURMATIA::IRGC 70850-1		India	ind2	T/T
IRIS_313-12013	RAUSRR 4::IRGC 79785-1	IRGC 127767	India	ind2	T/T
IRIS_313-12014	ADANKARU::IRGC 79842-1	IRGC 127105	Nigeria	ind2	T/T
IRIS_313-12015	DOGON IRI::IRGC 79882-1	IRGC 127333	Nigeria	ind2	T/T
IRIS_313-11983	KERIBAREFOR::IRGC 78454-1	IRGC 128337	Burkina Faso	ind2	T/T
IRIS_313-10519	ADT 22::IRGC 5901-3	IRGC 135733	India	ind2	T/T
IRIS_313-10536	GAMTI 1-34::IRGC 6479-2	IRGC 128041	Tanzania	ind2	T/T
IRIS_313-10544	DONGREM::IRGC 6688-1	IRGC 127340	India	ind2	T/T
IRIS_313-10573	SOSSOKA OULE::IRGC 7850-2	IRGC 128168	Mali	ind2	T/T
IRIS_313-10576	BAANYALOJOPOIHUN::IRGC 7928-2	IRGC 127979	Sierra Leone	ind2	T/T
IRIS_313-10527	ADT 12::IRGC 6254-1	IRGC 127107	India	ind2	T/T
IRIS_313-10662	KAHATAWEE::IRGC 12004-1	IRGC 127476	Sri Lanka	ind2	T/T
IRIS_313-10667	ARC 7236::IRGC 12335-1	IRGC 127168	India	ind2	T/T
IRIS_313-10723	MOND BA::IRGC 15813-2	IRGC 128111	Senegal	ind2	T/T
IRIS_313-10756	DAMODAR::IRGC 17038-1	IRGC 127299	India	ind2	T/T
IRIS_313-10715	SUDU KARAYAL::IRGC 15348-1	IRGC 127827	Sri Lanka	ind2	T/T
IRIS_313-10833	EDAKKADAN 0-69-27::IRGC 19560-1	IRGC 127355	India	ind2	T/T
IRIS_313-10880	ARC 12180::IRGC 21965-2	IRGC 127940	India	ind2	T/T
IRIS_313-10929	KOLONGI BAO::IRGC 24135-2	IRGC 128090	India	ind2	T/T
IRIS_313-10971	BADAL::IRGC 26290-2	IRGC 127981	Bangladesh	ind2	T/T
IRIS_313-10972	DUDA MONOR::IRGC 26335-2	IRGC 128033	Bangladesh	ind2	T/T
IRIS_313-10973	KALA DIGHA::IRGC 26367-2	IRGC 128064	Bangladesh	ind2	T/T
IRIS_313-10975	KOLA MUCHI::IRGC 26384-2		Bangladesh	ind2	T/T
IRIS_313-10982	LUDI GOCHYA::IRGC 26504-2	IRGC 128100	Bangladesh	ind2	T/T
IRIS_313-10984	DUDHSAR::IRGC 26609-2	IRGC 128034	Bangladesh	ind2	T/T
IRIS_313-10985	GOBOL SAIL (BALAM)::IRGC 26624-2	IRGC 132424	Bangladesh	ind2	T/T
IRIS_313-11041	POONGAR::IRGC 28611-1	IRGC 127738	India	ind2	T/T
IRIS_313-11099	PECALO::IRGC 30595-2		Sierra Leone	ind2	T/T
IRIS_313-11113	KAL SHULI::IRGC 31665-2	IRGC 128069	Bangladesh	ind2	T/T
IRIS_313-11203	GOCHIAGARI::IRGC 37086-2	IRGC 128044	Bangladesh	ind2	T/T
IRIS_313-11209	VADAI::IRGC 37341-3	IRGC 135806	Bangladesh	ind2	T/T
IRIS_313-11221	CYLINDRICAL 30-605::IRGC 37845-2	IRGC 128022	Bangladesh	ind2	T/T
IRIS_313-11222	DUDHSWAR 15-157::IRGC 37967-2	IRGC 132308	Bangladesh	ind2	T/T
IRIS_313-11224	PATNAI 31-679::IRGC 38149-2	IRGC 128130	Bangladesh	ind2	T/T
IRIS_313-11226	SADAJIRA 19-258::IRGC 38293-2	IRGC 128153	Bangladesh	ind2	T/T
IRIS_313-11267	ARC 14358::IRGC 41523-2	IRGC 127956	India	ind2	T/T
IRIS_313-11321	GANDHISAIL::IRGC 43826-2	IRGC 128043	Bangladesh	ind2	T/T
IRIS_313-11271	ARC 14737::IRGC 41729-2	IRGC 127961	India	ind2	T/T
IRIS_313-11335	INANUPAN::IRGC 44461-2	IRGC 132339	Philippines	ind2	T/T
IRIS_313-11339	MILAGROSA::IRGC 44634-2	IRGC 128109	Philippines	ind2	T/T
IRIS_313-11351	BANCHI::IRGC 45055-2	IRGC 127986	India	ind2	T/T
IRIS_313-11354	CAC 75::IRGC 45352-2	IRGC 128008	India	ind2	T/T
IRIS_313-11359	DAHARNAGRA::IRGC 45465-2	IRGC 128024	India	ind2	T/T
IRIS_313-11367	MAKARANDASAIL::IRGC 46289-2	IRGC 128103	India	ind2	T/T
IRIS_313-11369	RANACHANDRABHOG::IRGC 46567-2	IRGC 128146	India	ind2	T/T
IRIS_313-11404	AMON 4::IRGC 49375-2	IRGC 127925	Bangladesh	ind2	T/T
IRIS_313-11407	BATCHA BHOG (SCENTED)::IRGC 49440-2	IRGC 127989	India	ind2	T/T
IRIS_313-11411	DONRADAO::IRGC 49604-1	IRGC 127342	Brazil	ind2	T/T
IRIS_313-11416	KONAMANI::IRGC 49806-1	IRGC 127529	India	ind2	T/T
IRIS_313-11418	MATALI::IRGC 49891-2	IRGC 128106	India	ind2	T/T
IRIS_313-11421	TULASIBAS::IRGC 50192-2	IRGC 128196	India	ind2	T/T
CX130	CHIPDA	IRGC 135864	India	ind2	T/T
CX155	Madhukar	IRGC 135979	India	ind2	T/T
CX99	Doddi	IRGC 135883	India	ind2	T/T
IRIS_313-9516	NCS 840::IRGC 62530-1	IRGC 126251	India	ind2	T/T
IRIS_313-8922	AGAI 1::IRGC 24532-1		Indonesia	ind2	T/T
IRIS_313-8968	KALU ILANKALAYAN::IRGC 36270-1	IRGC 125792	Sri Lanka	ind2	T/T
IRIS_313-9740	ROJOFOTSY::IRGC 69402-1	IRGC 126083	Madagascar	ind2	T/T
IRIS_313-10640	SR 26 B::IRGC 10803-2	IRGC 128169	India	ind2	T/T
IRIS_313-11110	SAYAM::IRGC 31538-2	IRGC 128159	Sri Lanka	ind2	T/T
IRIS_313-11115	KALA MUNA::IRGC 31832-2	IRGC 128066	Bangladesh	ind2	T/T
IRIS_313-11368	PANIKELASH::IRGC 46500-2	IRGC 128128	India	ind2	T/T
IRIS_313-11408	CHITRAKALI::IRGC 49524-2	IRGC 128016	India	ind2	T/T
B087	Zhongnong 4		China	ind2	T/T
CX153	Jalmagna	IRGC 135951	India	ind2	T/T
IRIS_313-9197	GABAHSI RASAKI C 90::IRGC 49647-1	IRGC 126205	India	ind3	T/T
IRIS_313-9461	KARANTABA 1::IRGC 15924-1	IRGC 125795	Senegal	ind3	T/T
IRIS_313-11615	MANARE (PHOM)::IRGC 61437-1	IRGC 132408	Guinea	ind3	T/T
IRIS_313-11609	MAE HAWM::IRGC 61283-1	IRGC 127587	Thailand	ind3	T/T
IRIS_313-11683	NIAW KHIAW NGOO::IRGC 64563-1	IRGC 127677	Thailand	ind3	T/T
IRIS_313-11709	LEUANG KHAJAWN::IRGC 66014-1	IRGC 132010	Thailand	ind3	T/T
IRIS_313-11773	AUS 78-125::IRGC 69464-1	IRGC 132275	Gambia	ind3	T/T
IRIS_313-11839	MUAY::IRGC 71318-1	IRGC 127637	Thailand	ind3	T/T
IRIS_313-11902	CEMPO TURI::IRGC 73667-1	IRGC 127251	Indonesia	ind3	T/T
IRIS_313-12109	ARITH::IRGC 84347-2	IRGC 127975	Cambodia	ind3	T/T
IRIS_313-12229	TAM::IRGC 92253-1	IRGC 127843	Lao People's Democratic Republic	ind3	T/T
IRIS_313-12261	EA TOM::IRGC 95276-1	IRGC 127354	Lao People's Democratic Republic	ind3	T/T
IRIS_313-10681	KHAN THAI DO::IRGC 12990-1	IRGC 128338	Lao People's Democratic Republic	ind3	T/T
IRIS_313-10726	POTO BALA::IRGC 15986-2	IRGC 128139	Senegal	ind3	T/T
IRIS_313-10727	KOUPENEDOU KOUBOURY::IRGC 16011-1		Senegal	ind3	T/T
IRIS_313-10938	SIGUPAI::IRGC 24642-2		Indonesia	ind3	T/T
IRIS_313-11142	SHWEPULAY::IRGC 33696-2	IRGC 128162	Myanmar	ind3	T/T
IRIS_313-11196	DICULA::IRGC 36729-2	IRGC 132333	Philippines	ind3	T/T
IRIS_313-11343	PURTOK (MALAGKIT)::IRGC 44707-2	IRGC 132263	Philippines	ind3	T/T
IRIS_313-8253	KHAO DAWK MALI 105::IRGC 27748-2	IRGC 121235	Thailand	ind3	T/T
IRIS_313-9809	NALUMOOLAI KARUPAN::IRGC 8993-1		Sri Lanka	ind3	T/T
IRIS_313-8292	CARREON::IRGC 32575-1	IRGC 117442	Philippines	ind3	T/T
IRIS_313-8791	ARANG::IRGC 43322-1	IRGC 117423	Indonesia	ind3	T/T
IRIS_313-9575	MAE YEU::IRGC 64509-1	IRGC 131916	Thailand	ind3	T/T
IRIS_313-8474	PAH WEAN::IRGC 78276-1	IRGC 126258	Thailand	ind3	T/T
IRIS_313-8485	NAM SA GUI 19::IRGC 11462-1	IRGC 117536	Thailand	ind3	T/T
IRIS_313-8536	NG KARAN DE::IRGC 43489-1	IRGC 135539	Indonesia	ind3	T/T
IRIS_313-8586	PLI KHAO::IRGC 64596-1	IRGC 126081	Thailand	ind3	T/T
IRIS_313-8697	YEBAWYIN::IRGC 33885-1	IRGC 125628	Myanmar	ind3	T/T
IRIS_313-8744	REMOL::IRGC 18624-1	IRGC 126266	Indonesia	ind3	T/T
IRIS_313-8812	RELLY::IRGC 14623-1	IRGC 126160	Indonesia	ind3	T/T
IRIS_313-8895	LEUANG DAM::IRGC 78267-1	IRGC 126156	Thailand	ind3	T/T
IRIS_313-8909	FAYA MOSHI::IRGC 69653-1	IRGC 125740	Tanzania	ind3	T/T
IRIS_313-8948	BUCAYAB::IRGC 44357-1	IRGC 126974	Philippines	ind3	T/T
IRIS_313-8980	E DAW HAWM::IRGC 47938-1	IRGC 126132	Thailand	ind3	T/T
IRIS_313-8985	KHAO' HAWM::IRGC 78257-1	IRGC 126153	Thailand	ind3	T/T
IRIS_313-9006	LONG KHI KRAI::IRGC 64490-1	IRGC 126985	Thailand	ind3	T/T
IRIS_313-9019	KAM PAI::IRGC 78245-1	IRGC 126152	Thailand	ind3	T/T
IRIS_313-9020	LEUANG CHAIYAPHUM::IRGC 78266-1	IRGC 126983	Thailand	ind3	T/T
IRIS_313-9070	KONTOL 86::IRGC 14281-1	IRGC 126154	Malaysia	ind3	T/T
IRIS_313-9112	LEUANG YAI 344::IRGC 651-1	IRGC 125826	Thailand	ind3	T/T
IRIS_313-9115	LEUANG YAI 29-12-2::IRGC 881-1	IRGC 126157	Thailand	ind3	T/T
IRIS_313-9116	LEUANG YAI 2 B 72::IRGC 882-1	IRGC 126138	Thailand	ind3	T/T
IRIS_313-9198	KHAO PONG AEV::IRGC 29820-1		Lao People's Democratic Republic	ind3	T/T
IRIS_313-9208	KACIK TARAM::IRGC 35310-1	IRGC 126165	Indonesia	ind3	T/T
IRIS_313-9209	LEUANG LAI MAE PRAJAN::IRGC 71279-1	IRGC 126984	Thailand	ind3	T/T
IRIS_313-9210	KUATEK::IRGC 14285-1	IRGC 131915	Malaysia	ind3	T/T
IRIS_313-9251	JANDA LAOR::IRGC 48552-1	IRGC 126980	Indonesia	ind3	T/T
IRIS_313-9281	KHAO KAI::IRGC 78251-1	IRGC 125801	Thailand	ind3	T/T
IRIS_313-9286	LEUANG TAWNG SOOK::IRGC 24394-1	IRGC 126137	Thailand	ind3	T/T
IRIS_313-9302	GAM PAI 30-12-15::IRGC 831-1	IRGC 125747	Thailand	ind3	T/T
IRIS_313-9320	SIPULUT HITAM PENDEK::IRGC 20154-1	IRGC 125901	Indonesia	ind3	T/T
IRIS_313-9357	HAM 48::IRGC 29740-1	IRGC 128532	Thailand	ind3	T/T
IRIS_313-9415	PAHK NOK GAEW::IRGC 64572-1		Thailand	ind3	T/T
IRIS_313-9533	DUD KUNING::IRGC 44-1	IRGC 125729	Indonesia	ind3	T/T
IRIS_313-9567	KHAO CHUAN CHOM 452::IRGC 36571-1	IRGC 131914	Thailand	ind3	T/T
IRIS_313-9590	KETAN SERANG::IRGC 14615-1	IRGC 125799	Indonesia	ind3	T/T
IRIS_313-9637	BONG BOI::IRGC 32094-1	IRGC 125689	Viet Nam	ind3	T/T
IRIS_313-9669	KAMPAI PEUN MEUANG::IRGC 78248-1		Thailand	ind3	T/T
IRIS_313-9989	MELEKE::IRGC 56823-1	IRGC 125838	Cote d'Ivoire	ind3	T/T
IRIS_313-10134	PIN GAEW 56::IRGC 7887-1	IRGC 125871	Thailand	ind3	T/T
IRIS_313-10147	RD 19::IRGC 39174-1		Thailand	ind3	T/T
IRIS_313-10151	RD 15::IRGC 47705-1	IRGC 126003	Thailand	ind3	T/T
IRIS_313-8567	SINERBESA::IRGC 38711-1		Philippines	ind3	T/T
IRIS_313-8606	AC 13 (T 141)::IRGC 5456-1	IRGC 131926	India	ind3	T/T
IRIS_313-8638	Na souan::IRGC 11889-1	IRGC 126250	Lao People's Democratic Republic	ind3	T/T
IRIS_313-8723	KUTAI PAYA::IRGC 19528-1	IRGC 126033	Malaysia	ind3	T/T
IRIS_313-9160	THIERNO BANDE::IRGC 16009-1	IRGC 125922	Senegal	ind3	T/T
IRIS_313-9409	GUMPANGAR::IRGC 71524-1	IRGC 131937	Malaysia	ind3	T/T
IRIS_313-9582	SADOK::IRGC 13334-1	IRGC 131917	Malaysia	ind3	T/T
IRIS_313-8291	KEDOT::IRGC 66568-1		Indonesia	ind3	T/T
IRIS_313-8293	SAGNADE::IRGC 15801-1	IRGC 132432	Senegal	ind3	T/T
IRIS_313-8312	BATU::IRGC 71508-1	IRGC 131932	Malaysia	ind3	T/T
IRIS_313-8407	NACHIN ER 12::IRGC 14146-1		Malaysia	ind3	T/T
IRIS_313-8466	CHAW GAM PRUED::IRGC 71103-1		Thailand	ind3	T/T
IRIS_313-8493	MELABOH::IRGC 66597-1	IRGC 128537	Indonesia	ind3	T/T
IRIS_313-8557	SERENDAH SUNGAI DUA 25::IRGC 13892-1	IRGC 131956	Malaysia	ind3	T/T
IRIS_313-8591	SIAM ER 32::IRGC 13917-1	IRGC 135543	Malaysia	ind3	T/T
IRIS_313-8608	SI HAO NDURIA::IRGC 66649-1	IRGC 132385	Indonesia	ind3	T/T
IRIS_313-8643	DAJA::IRGC 17440-1	IRGC 131935	Indonesia	ind3	T/T
IRIS_313-8681	KOLITONDO::IRGC 66497-1		Guinea	ind3	T/T
IRIS_313-8702	KHAO PRAHJIN::IRGC 64420-1		Thailand	ind3	T/T
IRIS_313-8713	NELI::IRGC 66603-1	IRGC 135538	Indonesia	ind3	T/T
IRIS_313-8725	PULUT BARAYA::IRGC 27393-1	IRGC 126262	Indonesia	ind3	T/T
IRIS_313-8751	HNANWA::IRGC 33118-1	IRGC 126209	Myanmar	ind3	T/T
IRIS_313-8767	SIDIK::IRGC 66643-1		Indonesia	ind3	T/T
IRIS_313-8781	TAPANG::IRGC 13361-1		Malaysia	ind3	T/T
IRIS_313-8785	LEUANG AWN::IRGC 48257-1		Thailand	ind3	T/T
IRIS_313-8793	KHAO THI RATE::IRGC 58041-1	IRGC 126223	Myanmar	ind3	T/T
IRIS_313-8831	KETAN KUNANG KUNENG::IRGC 48730-1		Indonesia	ind3	T/T
IRIS_313-8833	SIMET 2::IRGC 25734-1	IRGC 126142	Indonesia	ind3	T/T
IRIS_313-8978	IE MATA CICEM::IRGC 66562-1		Indonesia	ind3	T/T
IRIS_313-9005	TJERE SUGI::IRGC 16650-1	IRGC 132376	Indonesia	ind3	T/T
IRIS_313-9054	BIDAPIK::IRGC 43354-1	IRGC 131933	Indonesia	ind3	T/T
IRIS_313-9097	CANTIK PAUN::IRGC 66538-1		Indonesia	ind3	T/T
IRIS_313-9098	SI MERIA::IRGC 66659-1		Indonesia	ind3	T/T
IRIS_313-9102	MANUS::IRGC 71570-1		Malaysia	ind3	T/T
IRIS_313-9117	BAJAR KUNING PAHIT::IRGC 17186-1	IRGC 131931	Indonesia	ind3	T/T
IRIS_313-9131	DOC PHUNG D 12::IRGC 10234-2	IRGC 135749	Viet Nam	ind3	T/T
IRIS_313-9188	TUMBA::IRGC 66681-1	IRGC 126288	Indonesia	ind3	T/T
IRIS_313-9288	TONG MAH::IRGC 65577-1		Thailand	ind3	T/T
IRIS_313-9329	KERITING TINGGI::IRGC 19972-1	IRGC 131941	Indonesia	ind3	T/T
IRIS_313-9406	LEUANG SAWED::IRGC 78268-1		Thailand	ind3	T/T
IRIS_313-9694	UNGGUL::IRGC 71644-1	IRGC 131951	Malaysia	ind3	T/T
IRIS_313-9699	SERAUP 27::IRGC 1-1	IRGC 132433	Malaysia	ind3	T/T
IRIS_313-9062	MAE MAI LUD NI::IRGC 66065-1	IRGC 125831	Thailand	ind3	T/T
IRIS_313-7620	GAMBIAKA::GERVEX 7920-C1	IRGC 124392	Burkina Faso	ind3	T/T
IRIS_313-11431	C 166-135::IRGC 50633-1	IRGC 127244	Philippines	ind3	T/T
IRIS_313-11467	MACAPAGAL::IRGC 52927-1	IRGC 128372	Philippines	ind3	T/T
IRIS_313-11472	BANGBANG::IRGC 53131-1		Philippines	ind3	T/T
IRIS_313-11485	RAMINAD (GERMAN)::IRGC 53058-1		Philippines	ind3	T/T
IRIS_313-11508	PAWNG AEW 1::IRGC 55263-1	IRGC 127722	Thailand	ind3	T/T
IRIS_313-11525	DIAMBARANG::IRGC 56726-1	IRGC 127319	Guinea-Bissau	ind3	T/T
IRIS_313-11528	ZO::IRGC 56914-1	IRGC 127917	Cote d'Ivoire	ind3	T/T
IRIS_313-11530	JAO KHAO::IRGC 57046-1	IRGC 131993	Thailand	ind3	T/T
IRIS_313-11535	PAH DI MI RAHK::IRGC 57398-1	IRGC 132288	Thailand	ind3	T/T
IRIS_313-11543	KYUN TAW SEIN::IRGC 58072-1	IRGC 127537	Myanmar	ind3	T/T
IRIS_313-11551	FELEGBASEH::IRGC 58443-1	IRGC 135566	Sierra Leone	ind3	T/T
IRIS_313-11554	PA RABICHINA::IRGC 58609-1	IRGC 132291	Sierra Leone	ind3	T/T
IRIS_313-11556	TUBMAN::IRGC 58682-1	IRGC 132051	Sierra Leone	ind3	T/T
IRIS_313-11588	MR 69::IRGC 60188-1	IRGC 127636	Malaysia	ind3	T/T
IRIS_313-11608	KHAO BAWNG::IRGC 61260-1		Thailand	ind3	T/T
IRIS_313-11635	GAM PERNG::IRGC 62135-1	IRGC 128294	Thailand	ind3	T/T
IRIS_313-11610	WUA PAN LAK::IRGC 61357-1		Thailand	ind3	T/T
IRIS_313-11674	BEUA KAE::IRGC 64221-1	IRGC 131971	Thailand	ind3	T/T
IRIS_313-11676	E MOOM::IRGC 64291-1	IRGC 127359	Thailand	ind3	T/T
IRIS_313-11677	E NAWN KHAO::IRGC 64293-1	IRGC 128286	Thailand	ind3	T/T
IRIS_313-11678	E PLUAK::IRGC 64297-1	IRGC 127360	Thailand	ind3	T/T
IRIS_313-11679	GASET BOW::IRGC 64316-1	IRGC 127380	Thailand	ind3	T/T
IRIS_313-11681	KHAO' PAWM::IRGC 64416-2	IRGC 132426	Thailand	ind3	T/T
IRIS_313-11682	MA EUE::IRGC 64502-1	IRGC 127588	Thailand	ind3	T/T
IRIS_313-11684	OB CHUEY::IRGC 64568-1	IRGC 132021	Thailand	ind3	T/T
IRIS_313-11685	PLAWNG SAENG::IRGC 64595-1	IRGC 127735	Thailand	ind3	T/T
IRIS_313-11686	QUAHNG LUANG::IRGC 64609-2	IRGC 132366	Thailand	ind3	T/T
IRIS_313-11687	SA GAE::IRGC 64613-1	IRGC 132297	Thailand	ind3	T/T
IRIS_313-11688	SIA MOO::IRGC 64629-1	IRGC 135581	Thailand	ind3	T/T
IRIS_313-11708	KHAO YAI GUANG::IRGC 65972-1	IRGC 127518	Thailand	ind3	T/T
IRIS_313-11710	LEUANG MAI::IRGC 66019-2	IRGC 134992	Thailand	ind3	T/T
IRIS_313-11711	RAI MAHK MEUANG::IRGC 66154-1	IRGC 132295	Thailand	ind3	T/T
IRIS_313-11713	ITA 245::IRGC 66288-1	IRGC 127445	Nigeria	ind3	T/T
IRIS_313-11716	SOSSOKA::IRGC 66478-1	IRGC 127822	Guinea	ind3	T/T
IRIS_313-11700	DAW NOK KAEN::IRGC 65548-1	IRGC 127306	Thailand	ind3	T/T
IRIS_313-11719	DAWK PUT::IRGC 66699-1	IRGC 127304	Thailand	ind3	T/T
IRIS_313-11720	DAW 85::IRGC 66704-1	IRGC 127302	Thailand	ind3	T/T
IRIS_313-11721	GAEW DAENG::IRGC 66707-1	IRGC 127372	Thailand	ind3	T/T
IRIS_313-11724	KONYAN::IRGC 66931-1	IRGC 127531	Guinea	ind3	T/T
IRIS_313-11728	LUO SI ZHAN::IRGC 67211-1	IRGC 127581	China	ind3	T/T
IRIS_313-11757	BORIZINA 640::IRGC 68382-1	IRGC 131972	Madagascar	ind3	T/T
IRIS_313-11704	BAHN DAENG::IRGC 65771-1		Thailand	ind3	T/T
IRIS_313-11764	P 41::IRGC 68987-1	IRGC 127697	Liberia	ind3	T/T
IRIS_313-11705	DAWK PUD KHAO::IRGC 65808-1	IRGC 127303	Thailand	ind3	T/T
IRIS_313-11706	KHAO' NOK 4::IRGC 65932-1	IRGC 132001	Thailand	ind3	T/T
IRIS_313-11779	KATUMANI::IRGC 69695-1	IRGC 127500	Tanzania	ind3	T/T
IRIS_313-11780	KILOMBERO::IRGC 69698-1	IRGC 127524	Tanzania	ind3	T/T
IRIS_313-11785	MOSHI::IRGC 69737-1	IRGC 127631	Tanzania	ind3	T/T
IRIS_313-11786	N'YA NOFF::IRGC 69749-1	IRGC 128411	Gambia	ind3	T/T
IRIS_313-11707	KHAO SAHKORN::IRGC 65948-1	IRGC 132403	Thailand	ind3	T/T
IRIS_313-11810	PULURE::IRGC 70647-1	IRGC 132036	Kenya	ind3	T/T
IRIS_313-11812	ASFALA::IRGC 70650-1	IRGC 127175	Kenya	ind3	T/T
IRIS_313-11813	ZERO::IRGC 70707-2	IRGC 132372	Kenya	ind3	T/T
IRIS_313-11814	KIKUBA::IRGC 70722-1	IRGC 127523	Kenya	ind3	T/T
IRIS_313-11815	MOSHI::IRGC 70730-1	IRGC 127633	Kenya	ind3	T/T
IRIS_313-11819	PADINTHUMA::IRGC 70762-2	IRGC 132362	Myanmar	ind3	T/T
IRIS_313-11820	PAKISTANHMWE::IRGC 70763-1	IRGC 127709	Myanmar	ind3	T/T
IRIS_313-11830	KANDEKE YAIGAITI::IRGC 70961-1	IRGC 132400	Gambia	ind3	T/T
IRIS_313-11836	KHAO KO RAOH::IRGC 71208-1	IRGC 132000	Thailand	ind3	T/T
IRIS_313-11837	KHAO NAHNG PRUNG::IRGC 71220-1	IRGC 127514	Thailand	ind3	T/T
IRIS_313-11838	LEUM DERN::IRGC 71288-1	IRGC 132389	Thailand	ind3	T/T
IRIS_313-11840	NIAW NAHK KRAD::IRGC 71352-1	IRGC 132412	Thailand	ind3	T/T
IRIS_313-11841	NIAW NARAI::IRGC 71353-1	IRGC 127679	Thailand	ind3	T/T
IRIS_313-11842	NIAW YUANG KHANUN::IRGC 71362-1		Thailand	ind3	T/T
IRIS_313-11843	PAN DAWK MAHK::IRGC 71380-1	IRGC 132290	Thailand	ind3	T/T
IRIS_313-11844	PUEY TAW::IRGC 71405-1	IRGC 127745	Thailand	ind3	T/T
IRIS_313-11848	PULUT BURUNG::IRGC 71655-1	IRGC 132037	Malaysia	ind3	T/T
IRIS_313-11849	PULUT SELEMYAM::IRGC 71820-1	IRGC 128439	Malaysia	ind3	T/T
IRIS_313-11850	SESAT JADI::IRGC 71834-1	IRGC 132041	Malaysia	ind3	T/T
IRIS_313-11896	CA HIM::IRGC 73246-1	IRGC 132394	Viet Nam	ind3	T/T
IRIS_313-11898	MA YOO::IRGC 73507-1	IRGC 127617	Thailand	ind3	T/T
IRIS_313-11901	TI NGI::IRGC 73620-1	IRGC 132301	Thailand	ind3	T/T
IRIS_313-11904	PADI SIRANDAH KUNING::IRGC 73762-1	IRGC 132287	Indonesia	ind3	T/T
IRIS_313-11905	PAYO TINGGI::IRGC 73778-1	IRGC 132414	Indonesia	ind3	T/T
IRIS_313-11912	ESCONDE CACHO::IRGC 74305-1	IRGC 127361	Brazil	ind3	T/T
IRIS_313-11921	KHAO GAHB BUA::IRGC 74937-1	IRGC 132401	Thailand	ind3	T/T
IRIS_313-11927	YAH TOW::IRGC 75191-1	IRGC 127897	Thailand	ind3	T/T
IRIS_313-11936	NEANG MINH TONN::IRGC 75366-2		Cambodia	ind3	T/T
IRIS_313-11939	KAMPTI::IRGC 75626-1	IRGC 127484	Burkina Faso	ind3	T/T
IRIS_313-11958	PUANG MAHLAI KHAO::IRGC 76959-1		Thailand	ind3	T/T
IRIS_313-11959	KAGIOS PUTI::IRGC 76965-3	IRGC 135756	Philippines	ind3	T/T
IRIS_313-11961	IN TOK::IRGC 77071-1	IRGC 127432	Thailand	ind3	T/T
IRIS_313-11962	KHAO SETTI::IRGC 77084-1	IRGC 132002	Thailand	ind3	T/T
IRIS_313-11975	PA LOSSES 3::IRGC 77810-1		Sierra Leone	ind3	T/T
IRIS_313-11976	PA MATIS::IRGC 77811-1	IRGC 135577	Sierra Leone	ind3	T/T
IRIS_313-11989	TAMBAS JANGKOK::IRGC 78724-1	IRGC 132416	Brunei Darussalam	ind3	T/T
IRIS_313-11991	CHON::IRGC 78776-1	IRGC 127282	Lao People's Democratic Republic	ind3	T/T
IRIS_313-11992	CHAO LAO SOUNG::IRGC 78799-1	IRGC 127266	Lao People's Democratic Republic	ind3	T/T
IRIS_313-11996	TUI (KIDAYAN)::IRGC 79058-1	IRGC 127869	Philippines	ind3	T/T
IRIS_313-11997	BARUM::IRGC 79108-1	IRGC 127213	Cambodia	ind3	T/T
IRIS_313-11998	DAMNOEUB KAUN KHMOM::IRGC 79159-1	IRGC 131980	Cambodia	ind3	T/T
IRIS_313-11999	KAUN TREI::IRGC 79194-1	IRGC 132281	Cambodia	ind3	T/T
IRIS_313-12000	LAANG::IRGC 79258-1	IRGC 135569	Cambodia	ind3	T/T
IRIS_313-12005	CHE MAH::IRGC 79480-1	IRGC 132395	Malaysia	ind3	T/T
IRIS_313-12027	ACEH (SELECTION)::IRGC 80233-1	IRGC 131962	Indonesia	ind3	T/T
IRIS_313-12036	CHAN LEUY::IRGC 81223-1	IRGC 132277	Cambodia	ind3	T/T
IRIS_313-12037	KHMAO KDET::IRGC 81278-1	IRGC 132404	Cambodia	ind3	T/T
IRIS_313-12038	MUOY KUM::IRGC 81314-1	IRGC 135571	Cambodia	ind3	T/T
IRIS_313-12039	NEANG AN::IRGC 81315-1	IRGC 135572	Cambodia	ind3	T/T
IRIS_313-12040	NEANG LAU::IRGC 81328-1	IRGC 132285	Cambodia	ind3	T/T
IRIS_313-12041	NOU::IRGC 81352-1	IRGC 132413	Cambodia	ind3	T/T
IRIS_313-12042	PHCAR KABAS::IRGC 81357-1	IRGC 132031	Cambodia	ind3	T/T
IRIS_313-12043	SAMBOK ANGKRANG::IRGC 81375-1	IRGC 128458	Cambodia	ind3	T/T
IRIS_313-12044	SAR SIEM::IRGC 81386-2	IRGC 135641	Cambodia	ind3	T/T
IRIS_313-12046	KUJAM KURIT::IRGC 81477-1	IRGC 132282	Indonesia	ind3	T/T
IRIS_313-12047	LEMAK RUSA::IRGC 81486-1	IRGC 132008	Indonesia	ind3	T/T
IRIS_313-12048	LIMA::IRGC 81487-1	IRGC 127564	Indonesia	ind3	T/T
IRIS_313-12049	MAE HANG::IRGC 81615-2	IRGC 132352	Lao People's Democratic Republic	ind3	T/T
IRIS_313-12058	KUL REUSEI::IRGC 82308-1	IRGC 132406	Cambodia	ind3	T/T
IRIS_313-12066	MARAMAY::IRGC 82628-1	IRGC 127609	Philippines	ind3	T/T
IRIS_313-12096	NEANG CHEK::IRGC 83894-1	IRGC 135573	Cambodia	ind3	T/T
IRIS_313-12097	NEANG MINH::IRGC 83897-3	IRGC 135778	Cambodia	ind3	T/T
IRIS_313-12101	SAMRONG 2::IRGC 83951-1	IRGC 132298	Cambodia	ind3	T/T
IRIS_313-12102	SOK SOV::IRGC 83966-1	IRGC 132299	Cambodia	ind3	T/T
IRIS_313-12121	CHA LIENG::IRGC 84920-1	IRGC 127254	Lao People's Democratic Republic	ind3	T/T
IRIS_313-12127	INPONG::IRGC 85524-1	IRGC 127431	Lao People's Democratic Republic	ind3	T/T
IRIS_313-12128	HMA GNENG::IRGC 85751-1	IRGC 127408	Lao People's Democratic Republic	ind3	T/T
IRIS_313-12130	KHAO PA::IRGC 85972-1	IRGC 127559	Lao People's Democratic Republic	ind3	T/T
IRIS_313-12131	LG 944::IRGC 86000-1	IRGC 132011	Lao People's Democratic Republic	ind3	T/T
IRIS_313-12079	KASHMIRI::IRGC 83002-1		Pakistan	ind3	T/T
IRIS_313-12142	ATT CHHMOUS::IRGC 87030-1	IRGC 127177	Cambodia	ind3	T/T
IRIS_313-12143	SRAU KHGNAERNG::IRGC 87073-1	IRGC 132300	Cambodia	ind3	T/T
IRIS_313-12147	ARNG'-KAR PHAR ONG::IRGC 87196-1	IRGC 127171	Cambodia	ind3	T/T
IRIS_313-12148	ARN'-SAR THNGORN'::IRGC 87205-1	IRGC 127172	Cambodia	ind3	T/T
IRIS_313-12151	DAMNOEUB KRACHAK SESS::IRGC 87380-1	IRGC 132279	Cambodia	ind3	T/T
IRIS_313-12080	KA GIL::IRGC 83029-1	IRGC 127475	Philippines	ind3	T/T
IRIS_313-12152	DAMM NOEB THNGORN'::IRGC 87428-1	IRGC 132398	Cambodia	ind3	T/T
IRIS_313-12081	1146::IRGC 83068-1	IRGC 128208	Philippines	ind3	T/T
IRIS_313-12188	CHAO DO::IRGC 89430-1	IRGC 127260	Lao People's Democratic Republic	ind3	T/T
IRIS_313-12193	DO NOUAN::IRGC 89648-1	IRGC 127341	Lao People's Democratic Republic	ind3	T/T
IRIS_313-12194	EA POUAK::IRGC 89748-1	IRGC 127353	Lao People's Democratic Republic	ind3	T/T
IRIS_313-12221	EA LOUY::IRGC 91220-1	IRGC 127351	Lao People's Democratic Republic	ind3	T/T
IRIS_313-12222	LAM BOUN::IRGC 91525-1	IRGC 127548	Lao People's Democratic Republic	ind3	T/T
IRIS_313-12224	NOON SOUNG::IRGC 91956-1	IRGC 127681	Lao People's Democratic Republic	ind3	T/T
IRIS_313-12225	PA LAT NGAN::IRGC 91983-1	IRGC 127711	Lao People's Democratic Republic	ind3	T/T
IRIS_313-12231	TOUN::IRGC 92291-2	IRGC 128192	Lao People's Democratic Republic	ind3	T/T
IRIS_313-12246	BANGKOUY::IRGC 94037-1	IRGC 127208	Cambodia	ind3	T/T
IRIS_313-12247	DAMNOEUB KRAMOUM::IRGC 94084-2	IRGC 128026	Cambodia	ind3	T/T
IRIS_313-12249	DAMNOUEB PHDAU PEN::IRGC 94176-1	IRGC 128271	Cambodia	ind3	T/T
IRIS_313-12251	RUS RUSSEI::IRGC 94341-1	IRGC 127772	Cambodia	ind3	T/T
IRIS_313-12259	EA NOUAN::IRGC 95147-1	IRGC 127352	Lao People's Democratic Republic	ind3	T/T
IRIS_313-12260	EA KHAW NGAN::IRGC 95176-2	IRGC 128037	Lao People's Democratic Republic	ind3	T/T
IRIS_313-12286	EKAYIN SAW::IRGC 97468-2	IRGC 128038	Myanmar	ind3	T/T
IRIS_313-12287	KAUK HNYINGWA::IRGC 97487-1	IRGC 127501	Myanmar	ind3	T/T
IRIS_313-12288	NGWE TOE KYE::IRGC 97530-1	IRGC 128405	Myanmar	ind3	T/T
IRIS_313-12292	EMAHTAKYAN::IRGC 97789-1	IRGC 127358	Myanmar	ind3	T/T
IRIS_313-12296	SABALINE::IRGC 98059-1	IRGC 127773	Myanmar	ind3	T/T
IRIS_313-12302	LG 4153::IRGC 98528-1	IRGC 127560	Lao People's Democratic Republic	ind3	T/T
IRIS_313-12305	PA KHENG KHAW::IRGC 98779-1	IRGC 127708	Lao People's Democratic Republic	ind3	T/T
IRIS_313-12309	SANPATONG NYAY::IRGC 99050-1	IRGC 127785	Lao People's Democratic Republic	ind3	T/T
IRIS_313-12334	DO KHAW::IRGC 106977-1	IRGC 127334	Lao People's Democratic Republic	ind3	T/T
IRIS_313-10428	SERAUP 50::IRGC 14-1		Malaysia	ind3	T/T
IRIS_313-10448	BINOLAYANGUN::IRGC 791-2	IRGC 127996	Philippines	ind3	T/T
IRIS_313-10506	PARN A 191::IRGC 4932-1		Thailand	ind3	T/T
IRIS_313-10509	AMBARIKORI::IRGC 5132-1	IRGC 127120	West Africa	ind3	T/T
IRIS_313-10517	SIPOT::IRGC 5825-1	IRGC 127812	Philippines	ind3	T/T
IRIS_313-10554	BONG SEN::IRGC 7011-1	IRGC 127235	Viet Nam	ind3	T/T
IRIS_313-10555	LUA HUONG T 1::IRGC 7082-2	IRGC 128098	Viet Nam	ind3	T/T
IRIS_313-10556	LUA DEN MUA::IRGC 7185-3	IRGC 135770	Viet Nam	ind3	T/T
IRIS_313-10557	KONG MARETH 4 T 1::IRGC 7248-3	IRGC 135764	Cambodia	ind3	T/T
IRIS_313-10524	KHAO BAI SRI::IRGC 6110-2		Thailand	ind3	T/T
IRIS_313-10650	NAHNG PRAYAH 132::IRGC 11470-1		Thailand	ind3	T/T
IRIS_313-10652	CHAO PEUAK DENG::IRGC 11602-1	IRGC 127268	Lao People's Democratic Republic	ind3	T/T
IRIS_313-10654	KA SAEN::IRGC 11642-1	IRGC 128335	Lao People's Democratic Republic	ind3	T/T
IRIS_313-10659	LONG MA::IRGC 11867-1	IRGC 127574	Lao People's Democratic Republic	ind3	T/T
IRIS_313-10680	MAK NAM::IRGC 12940-2	IRGC 132354	Lao People's Democratic Republic	ind3	T/T
IRIS_313-10682	PA KHENG::IRGC 12996-1	IRGC 127707	Lao People's Democratic Republic	ind3	T/T
IRIS_313-10683	NGAN TIA::IRGC 13010-1	IRGC 127674	Lao People's Democratic Republic	ind3	T/T
IRIS_313-10684	BONGOLON::IRGC 13094-3	IRGC 135740	Malaysia	ind3	T/T
IRIS_313-10687	PADI PULUT::IRGC 13444-1		Malaysia	ind3	T/T
IRIS_313-10688	PADI TIMBUN::IRGC 13451-3	IRGC 135782	Malaysia	ind3	T/T
IRIS_313-10690	LARONDJAWI::IRGC 13571-2	IRGC 132350	Indonesia	ind3	T/T
IRIS_313-10692	RANDAH SASAK::IRGC 13652-2	IRGC 132367	Indonesia	ind3	T/T
IRIS_313-10694	HAJI HARUN 38::IRGC 13827-2	IRGC 128047	Malaysia	ind3	T/T
IRIS_313-10697	SIAM ER 16::IRGC 13910-2		Malaysia	ind3	T/T
IRIS_313-10698	RADIN GOI::IRGC 13969-1	IRGC 127759	Malaysia	ind3	T/T
IRIS_313-10699	BUJANG::IRGC 14040-1		Malaysia	ind3	T/T
IRIS_313-10700	CHANTEK 145::IRGC 14045-1		Malaysia	ind3	T/T
IRIS_313-10702	JAROM EMAS::IRGC 14272-1		Malaysia	ind3	T/T
IRIS_313-10706	ANAK CHINA::IRGC 14479-1		Malaysia	ind3	T/T
IRIS_313-10707	ANAK DIDEK::IRGC 14491-1		Malaysia	ind3	T/T
IRIS_313-10724	MOUSOIR::IRGC 15866-3	IRGC 135775	Senegal	ind3	T/T
IRIS_313-10742	MAMAS::IRGC 16503-1	IRGC 127600	Indonesia	ind3	T/T
IRIS_313-10749	MINH SOC (CAMBODIA)::IRGC 16731-2		Viet Nam	ind3	T/T
IRIS_313-10750	TRANG LUA::IRGC 16781-3	IRGC 135804	Viet Nam	ind3	T/T
IRIS_313-10755	NEP BA BONG TO::IRGC 17005-2	IRGC 128116	Viet Nam	ind3	T/T
IRIS_313-10757	PEUAK NAM 43::IRGC 17129-1		Thailand	ind3	T/T
IRIS_313-10760	ATJEH::IRGC 17174-1		Indonesia	ind3	T/T
IRIS_313-10762	BANDI::IRGC 17214-1	IRGC 127207	Indonesia	ind3	T/T
IRIS_313-10768	GADABUNG (GUNDIL)::IRGC 17569-2	IRGC 132423	Indonesia	ind3	T/T
IRIS_313-10772	GOJOT::IRGC 17669-1	IRGC 127388	Indonesia	ind3	T/T
IRIS_313-10777	KAMAS::IRGC 17785-1	IRGC 127483	Indonesia	ind3	T/T
IRIS_313-10778	KENTJANA MAHANG::IRGC 17818-1		Indonesia	ind3	T/T
IRIS_313-10779	KERAN DUKUH::IRGC 17822-2	IRGC 128521	Indonesia	ind3	T/T
IRIS_313-10782	KETAN NARIS::IRGC 17925-2	IRGC 128078	Indonesia	ind3	T/T
IRIS_313-10786	KETAN URANG::IRGC 17980-1		Indonesia	ind3	T/T
IRIS_313-10787	KWATIK PUTIH::IRGC 18053-1		Indonesia	ind3	T/T
IRIS_313-10791	MANGSUR::IRGC 18187-1	IRGC 127602	Indonesia	ind3	T/T
IRIS_313-10792	MATIANG::IRGC 18220-1	IRGC 127613	Indonesia	ind3	T/T
IRIS_313-10797	NARUN::IRGC 18320-2	IRGC 132357	Indonesia	ind3	T/T
IRIS_313-10810	SEGON BENGGALA::IRGC 18724-3	IRGC 135793	Indonesia	ind3	T/T
IRIS_313-10812	SERUNEN::IRGC 18789-3	IRGC 135794	Indonesia	ind3	T/T
IRIS_313-10813	SIAM BARABAI::IRGC 18800-2		Indonesia	ind3	T/T
IRIS_313-10814	SIBORAS::IRGC 18816-2	IRGC 128163	Indonesia	ind3	T/T
IRIS_313-10818	TJEMPO PENDEK UNTUNG::IRGC 19055-2	IRGC 128188	Indonesia	ind3	T/T
IRIS_313-10819	TJERE ENER::IRGC 19103-1	IRGC 127860	Indonesia	ind3	T/T
IRIS_313-10820	TJERE MANGGA::IRGC 19116-2	IRGC 128189	Indonesia	ind3	T/T
IRIS_313-10821	TJ PERAK::IRGC 19141-1	IRGC 127862	Indonesia	ind3	T/T
IRIS_313-10822	UNGGAS::IRGC 19176-2	IRGC 128199	Indonesia	ind3	T/T
IRIS_313-10823	UTRI DELI::IRGC 19182-1	IRGC 127880	Indonesia	ind3	T/T
IRIS_313-10824	HOING CANTEL::IRGC 19282-2	IRGC 128053	Indonesia	ind3	T/T
IRIS_313-10804	PUAK::IRGC 18512-3	IRGC 135787	Indonesia	ind3	T/T
IRIS_313-10842	LUBUK LINGGAU::IRGC 20000-2	IRGC 128099	Indonesia	ind3	T/T
IRIS_313-10844	INDO NO 7505::IRGC 20162-2	IRGC 128058	Indonesia	ind3	T/T
IRIS_313-10806	RADEN DJAWA (GUNDIL)::IRGC 18558-3	IRGC 135789	Indonesia	ind3	T/T
IRIS_313-10807	RANDA KUNING::IRGC 18595-1		Indonesia	ind3	T/T
IRIS_313-10903	KHSAY VENG::IRGC 22915-3	IRGC 135762	Cambodia	ind3	T/T
IRIS_313-10904	KREM KRAHAM::IRGC 22981-2	IRGC 128091	Cambodia	ind3	T/T
IRIS_313-10905	KUOL DAUN THNONG::IRGC 22986-1		Cambodia	ind3	T/T
IRIS_313-10906	LUA NEP 4416::IRGC 23006-1		Cambodia	ind3	T/T
IRIS_313-10907	MARECH S V R::IRGC 23011-2	IRGC 128105	Cambodia	ind3	T/T
IRIS_313-10908	MOROM::IRGC 23016-2	IRGC 128112	Cambodia	ind3	T/T
IRIS_313-10909	NEANG CHAN::IRGC 23034-3	IRGC 135776	Cambodia	ind3	T/T
IRIS_313-10910	NEANG MAC::IRGC 23071-3	IRGC 135777	Cambodia	ind3	T/T
IRIS_313-10911	NEANG NARY::IRGC 23084-1		Cambodia	ind3	T/T
IRIS_313-10912	NEANG SAATH K 45::IRGC 23109-2		Cambodia	ind3	T/T
IRIS_313-10913	PHAT PRORMOL::IRGC 23143-1		Cambodia	ind3	T/T
IRIS_313-10915	PHCAR SLA KI::IRGC 23169-2	IRGC 128133	Cambodia	ind3	T/T
IRIS_313-10928	KHAO' SIM::IRGC 24094-1	IRGC 128342	Thailand	ind3	T/T
IRIS_313-10897	ARC 13373::IRGC 22691-1	IRGC 128227	India	ind3	T/T
IRIS_313-10934	PAH PIANG::IRGC 24452-2	IRGC 128125	Thailand	ind3	T/T
IRIS_313-10935	BRONDOL PUTIH::IRGC 24541-1	IRGC 127238	Indonesia	ind3	T/T
IRIS_313-10937	PULUT WAJIT::IRGC 24624-3	IRGC 135788	Indonesia	ind3	T/T
IRIS_313-10940	SITANDANG::IRGC 24681-1	IRGC 127814	Indonesia	ind3	T/T
IRIS_313-10942	BANDANG BUNGKUAKLAN::IRGC 24697-2	IRGC 127987	Indonesia	ind3	T/T
IRIS_313-10898	ANG KANG K P::IRGC 22716-2	IRGC 127928	Cambodia	ind3	T/T
IRIS_313-10943	PADI BENOT::IRGC 24757-2	IRGC 135631	Indonesia	ind3	T/T
IRIS_313-10944	SIPULUT SUBANG::IRGC 24824-2	IRGC 132269	Indonesia	ind3	T/T
IRIS_313-10947	NANE::IRGC 25035-1	IRGC 127643	Indonesia	ind3	T/T
IRIS_313-10951	JENDA ABANG::IRGC 25413-2	IRGC 128062	Indonesia	ind3	T/T
IRIS_313-10899	DAMNOEUB KHSE SAUT::IRGC 22819-2	IRGC 128025	Cambodia	ind3	T/T
IRIS_313-10954	PADI GRUNDUL 1::IRGC 25493-1	IRGC 127700	Indonesia	ind3	T/T
IRIS_313-10955	PADI PUYUH::IRGC 25532-1	IRGC 127702	Indonesia	ind3	T/T
IRIS_313-10961	TARING PELUNDUK::IRGC 25821-2		Indonesia	ind3	T/T
IRIS_313-10962	TERUNG DAUN::IRGC 25823-2	IRGC 128182	Indonesia	ind3	T/T
IRIS_313-10970	NANG SAU DO::IRGC 26243-1		Viet Nam	ind3	T/T
IRIS_313-10901	DAMNOEUB THPOIL HING::IRGC 22856-2	IRGC 128027	Cambodia	ind3	T/T
IRIS_313-10902	KAMPING POUY::IRGC 22876-2		Cambodia	ind3	T/T
IRIS_313-10997	CEMPO MANGGAR::IRGC 27107-1	IRGC 127250	Indonesia	ind3	T/T
IRIS_313-11000	MAIRUL::IRGC 27170-1	IRGC 127591	Indonesia	ind3	T/T
IRIS_313-11006	PULU RENNI::IRGC 27386-1	IRGC 127747	Indonesia	ind3	T/T
IRIS_313-11010	PULUT PUTIH::IRGC 27426-1	IRGC 127750	Indonesia	ind3	T/T
IRIS_313-11043	BENGKA KERSEK::IRGC 28666-1		Malaysia	ind3	T/T
IRIS_313-11072	CHAO LEP NOK::IRGC 29451-2	IRGC 128012	Lao People's Democratic Republic	ind3	T/T
IRIS_313-11074	KHAO MAK KHAM::IRGC 29533-1		Lao People's Democratic Republic	ind3	T/T
IRIS_313-10995	ASE BAKKA LOMPO::IRGC 26988-2	IRGC 127976	Indonesia	ind3	T/T
IRIS_313-11076	LAI NOK KHA::IRGC 29604-2	IRGC 128094	Lao People's Democratic Republic	ind3	T/T
IRIS_313-11079	PHAN PHAE::IRGC 29652-2	IRGC 128132	Lao People's Democratic Republic	ind3	T/T
IRIS_313-11080	PHAE MEUN LAN::IRGC 29660-1	IRGC 128430	Lao People's Democratic Republic	ind3	T/T
IRIS_313-11089	SRAU THMOR::IRGC 29904-1	IRGC 127824	Cambodia	ind3	T/T
IRIS_313-11095	MAK EA NAM::IRGC 30131-2	IRGC 128104	Lao People's Democratic Republic	ind3	T/T
IRIS_313-11096	CADUNG SO BLOC 1::IRGC 30231-3	IRGC 135743	Viet Nam	ind3	T/T
IRIS_313-11098	KOLUBA::IRGC 30463-3	IRGC 134993	Sierra Leone	ind3	T/T
IRIS_313-11081	THAO LOUANG::IRGC 29688-2	IRGC 128184	Lao People's Democratic Republic	ind3	T/T
IRIS_313-11108	B 12::IRGC 31293-1	IRGC 127194	Liberia	ind3	T/T
IRIS_313-11082	EA DAM HANG DOK::IRGC 29698-2	IRGC 128036	Lao People's Democratic Republic	ind3	T/T
IRIS_313-11118	SOC NAU (BIEN THE)::IRGC 32074-3	IRGC 135797	Viet Nam	ind3	T/T
IRIS_313-11083	EA TIA::IRGC 29713-2	IRGC 132248	Lao People's Democratic Republic	ind3	T/T
IRIS_313-11084	KABIN::IRGC 29752-1		Cambodia	ind3	T/T
IRIS_313-11133	LWANKHAN::IRGC 33330-1	IRGC 127582	Myanmar	ind3	T/T
IRIS_313-11135	MAUNG NYO::IRGC 33351-2	IRGC 128108	Myanmar	ind3	T/T
IRIS_313-11138	NGASEIN THEEDAT (C 30)::IRGC 33504-2	IRGC 128119	Myanmar	ind3	T/T
IRIS_313-11140	PADAN::IRGC 33544-2	IRGC 128123	Myanmar	ind3	T/T
IRIS_313-11145	THAKADE THEEDAT::IRGC 33772-2	IRGC 128183	Myanmar	ind3	T/T
IRIS_313-11148	YEBAW::IRGC 33875-2	IRGC 128203	Myanmar	ind3	T/T
IRIS_313-11086	KHAO THAMA::IRGC 29838-2	IRGC 128087	Lao People's Democratic Republic	ind3	T/T
IRIS_313-11149	YODAYA::IRGC 33901-2	IRGC 128204	Myanmar	ind3	T/T
IRIS_313-11151	E 21::IRGC 33929-2	IRGC 128035	Myanmar	ind3	T/T
IRIS_313-11087	PONG SANG A::IRGC 29881-2		Cambodia	ind3	T/T
IRIS_313-11160	B 38::IRGC 34409-1	IRGC 127195	Liberia	ind3	T/T
IRIS_313-11088	SRAU KHSAI::IRGC 29896-2	IRGC 128170	Cambodia	ind3	T/T
IRIS_313-11182	CEMPO CINA::IRGC 35581-2	IRGC 128009	Indonesia	ind3	T/T
IRIS_313-11192	BKN 7130-1017-2::IRGC 36531-2	IRGC 127997	Thailand	ind3	T/T
IRIS_313-11193	GAHB AWY 2-1::IRGC 36549-2	IRGC 128040	Thailand	ind3	T/T
IRIS_313-11194	KHAO PAH 8-5-38::IRGC 36587-3	IRGC 135760	Thailand	ind3	T/T
IRIS_313-11178	RUJAK DANAN::IRGC 35446-2	IRGC 128152	Indonesia	ind3	T/T
IRIS_313-11236	LIONG ORN::IRGC 38875-2	IRGC 128523	Nigeria	ind3	T/T
IRIS_313-11179	SI OMPAN LAMA::IRGC 35481-1	IRGC 127810	Indonesia	ind3	T/T
IRIS_313-11180	SIPULUIK ARANG::IRGC 35488-2	IRGC 128166	Indonesia	ind3	T/T
IRIS_313-11254	TIEN SOM::IRGC 40759-2	IRGC 128186	Viet Nam	ind3	T/T
IRIS_313-11181	TAMBA PERAK::IRGC 35534-2	IRGC 128179	Indonesia	ind3	T/T
IRIS_313-11312	PADI HITAM::IRGC 43496-3	IRGC 135781	Indonesia	ind3	T/T
IRIS_313-11315	PENDEK LAYUNG::IRGC 43542-2	IRGC 128131	Indonesia	ind3	T/T
IRIS_313-11316	RANTAT::IRGC 43563-3	IRGC 135790	Indonesia	ind3	T/T
IRIS_313-11317	SI RANTING::IRGC 43645-2	IRGC 128167	Indonesia	ind3	T/T
IRIS_313-11318	TUBU::IRGC 43677-2	IRGC 128195	Indonesia	ind3	T/T
IRIS_313-11320	MAYAS PUTIH::IRGC 43727-2		Indonesia	ind3	T/T
IRIS_313-11327	JAO' HAWN MAE JAN::IRGC 44022-2	IRGC 128061	Thailand	ind3	T/T
IRIS_313-11330	ALAMINOS::IRGC 44268-2	IRGC 132236	Philippines	ind3	T/T
IRIS_313-11331	AMPIPIT::IRGC 44272-2	IRGC 132237	Philippines	ind3	T/T
IRIS_313-11334	DINGRAS::IRGC 44402-1		Philippines	ind3	T/T
IRIS_313-11341	MINDANAO::IRGC 44642-2	IRGC 128110	Philippines	ind3	T/T
IRIS_313-11344	SAMON::IRGC 44735-2	IRGC 128157	Philippines	ind3	T/T
IRIS_313-11381	LINANGAN::IRGC 47255-2	IRGC 132351	Philippines	ind3	T/T
IRIS_313-11386	KHAO DAWK MALI TIA::IRGC 47773-2	IRGC 128083	Thailand	ind3	T/T
IRIS_313-11387	SAHM RUANG NAK::IRGC 47818-1		Thailand	ind3	T/T
IRIS_313-11388	GLAM::IRGC 47978-2	IRGC 132250	Thailand	ind3	T/T
IRIS_313-11389	LEUANG PRA TAHN::IRGC 48292-2		Thailand	ind3	T/T
IRIS_313-11390	NAH MOI::IRGC 48353-2	IRGC 128114	Thailand	ind3	T/T
IRIS_313-11391	NIAW DAM::IRGC 48387-2	IRGC 132260	Thailand	ind3	T/T
IRIS_313-11392	SA MER::IRGC 48454-2	IRGC 128156	Thailand	ind3	T/T
IRIS_313-11393	SAWNG RUANG::IRGC 48458-2	IRGC 132267	Thailand	ind3	T/T
IRIS_313-11395	INDO NO 13075::IRGC 48665-3	IRGC 135755	Indonesia	ind3	T/T
IRIS_313-11398	TODULI::IRGC 48942-2	IRGC 128190	Indonesia	ind3	T/T
IRIS_313-11406	A 28-6::IRGC 49409-2	IRGC 127921	Myanmar	ind3	T/T
B027	C 894-21	IRGC 135858	Philippines	ind3	T/T
CX107	Tun Sart	IRGC 136060	Viet Nam	ind3	T/T
CX141	Padi Siam Kuning	IRGC 136019	Indonesia	ind3	T/T
CX148	Sri Raja	IRGC 136050	Malaysia	ind3	T/T
CX154	Khao Dawk Mali 105	IRGC 135967	Thailand	ind3	T/T
CX23	Rasi		Indonesia	ind3	T/T
CX64	IRAT 352	IRGC 135943	Brazil	ind3	T/T
IRIS_313-8316	RADIN PAHANG::IRGC 14487-1	IRGC 131948	Malaysia	ind3	T/T
IRIS_313-12263	KHIE TOM::IRGC 95601-1	IRGC 127521	Lao People's Democratic Republic	ind3	T/T
IRIS_313-10900	DAMNOEUB POR HING::IRGC 22841-2	IRGC 132331	Cambodia	ind3	T/T
CX158	Shwe War Tun	IRGC 136046	Myanmar	ind3	T/T
IRIS_313-8903	BPI 76 NON SENSITIVE (GREEN)::IRGC 9790-1	IRGC 120902	Philippines	ind3	T/T
IRIS_313-8674	HAWM KRUA::IRGC 64333-1	IRGC 125965	Thailand	ind3	T/T
IRIS_313-8679	JAO LEUANG::IRGC 65866-1	IRGC 126216	Thailand	ind3	T/T
IRIS_313-8932	PATISAIL::IRGC 37562-1	IRGC 126079	Bangladesh	ind3	T/T
IRIS_313-8956	RADEN KARAMUNTING::IRGC 20098-1	IRGC 125882	Indonesia	ind3	T/T
IRIS_313-9119	LEUANG YAI 29-12-46::IRGC 24397-1	IRGC 125825	Thailand	ind3	T/T
IRIS_313-9697	BOW SU SO::IRGC 78237-1	IRGC 125690	Thailand	ind3	T/T
IRIS_313-9898	QUERO ASSAN::IRGC 28860-1	IRGC 125880	Portugal	ind3	T/T
IRIS_313-9273	RADEN SAWO 1::IRGC 57578-1		Indonesia	ind3	T/T
IRIS_313-9342	LUA CHAN HUONG::IRGC 16800-1	IRGC 126236	Viet Nam	ind3	T/T
IRIS_313-10109	EX EBOKOZURU::IRGC 79912-1	IRGC 125735	Nigeria	ind3	T/T
IRIS_313-8457	SARA::IRGC 66631-1		Indonesia	ind3	T/T
IRIS_313-8468	LEONG ORN 4135::IRGC 14087-1	IRGC 126233	Malaysia	ind3	T/T
IRIS_313-8571	ES 21::IRGC 56171-1	IRGC 126204	Tanzania	ind3	T/T
IRIS_313-8722	HAWM TOONG::IRGC 48007-1		Thailand	ind3	T/T
IRIS_313-8811	KATUNG::IRGC 71536-1	IRGC 131940	Malaysia	ind3	T/T
IRIS_313-8870	KHAO PLAH LAI NAK::IRGC 65941-1		Thailand	ind3	T/T
IRIS_313-9310	PUTEH KACA::IRGC 66614-1	IRGC 131946	Indonesia	ind3	T/T
IRIS_313-11509	PRADOO DAENG::IRGC 55265-1	IRGC 132035	Thailand	ind3	T/T
IRIS_313-11534	NAHNG KHAO BOW::IRGC 57377-1		Thailand	ind3	T/T
IRIS_313-11680	KHAO BUN MI::IRGC 64366-2	IRGC 132346	Thailand	ind3	T/T
IRIS_313-11833	BOO MAE::IRGC 71058-1	IRGC 132276	Thailand	ind3	T/T
IRIS_313-11895	BA TUC RAN::IRGC 73239-1	IRGC 132391	Viet Nam	ind3	T/T
IRIS_313-11925	SAWK GAM MAH::IRGC 75159-1	IRGC 132415	Thailand	ind3	T/T
IRIS_313-11935	KONG KHSACH BANG KATT::IRGC 75350-1	IRGC 132006	Cambodia	ind3	T/T
IRIS_313-11974	NKUMBAN NDINGO::IRGC 77718-1	IRGC 135575	Liberia	ind3	T/T
IRIS_313-12133	TAP KHOUAY::IRGC 86373-1	IRGC 127849	Lao People's Democratic Republic	ind3	T/T
IRIS_313-12161	PA PHA EA::IRGC 87751-1	IRGC 127717	Cambodia	ind3	T/T
IRIS_313-12240	PULUT MINYAK::IRGC 93615-1	IRGC 132294	Indonesia	ind3	T/T
IRIS_313-12308	SAM SI::IRGC 99020-1	IRGC 127782	Lao People's Democratic Republic	ind3	T/T
IRIS_313-10511	MACAN SAPAC::IRGC 5212-2	IRGC 128101	Philippines	ind3	T/T
IRIS_313-10525	BANDANG PUTIH 680::IRGC 6133-2	IRGC 132246	Indonesia	ind3	T/T
IRIS_313-10648	PREAH SIHANOUK::IRGC 11328-2	IRGC 132364	Cambodia	ind3	T/T
IRIS_313-10695	TOLIL 14::IRGC 13836-2	IRGC 128191	Malaysia	ind3	T/T
IRIS_313-10701	RADIN EBOS 35::IRGC 14204-1		Malaysia	ind3	T/T
IRIS_313-11090	KEO LAI::IRGC 29969-2	IRGC 128076	Lao People's Democratic Republic	ind3	T/T
IRIS_313-11150	ZEINGYI::IRGC 33923-2	IRGC 128206	Myanmar	ind3	T/T
IRIS_313-11319	KENCANA RANDAH::IRGC 43709-2		Indonesia	ind3	T/T
IRIS_313-11405	APYO DAW GYI::IRGC 49386-2	IRGC 132238	Myanmar	ind3	T/T
CX71	Innmayebaw	IRGC 135915	Malaysia	ind3	T/T
IRIS_313-10572	KOTHMALLI KARUPPAN::IRGC 7842-1	IRGC 127533	Nigeria	indx	T/T
IRIS_313-15906	IR 73571-3B-11-3-K2::G1	IRGC 126963	Philippines	indx	T/T
IRIS_313-9400	NCS 964 C::IRGC 62604-1	IRGC 125854	India	indx	T/T
IRIS_313-8383	GENE::IRGC 67434-1	IRGC 125964	Philippines	indx	T/T
IRIS_313-10352	CT 9737-6-1-1-2-2P-M::IRGC 117330-1	IRGC 120922	Colombia	indx	T/T
IRIS_313-10404	K 479-2-3::IRGC 117346-1	IRGC 121003	India	indx	T/T
IRIS_313-8341	BAT DO::IRGC 7014-1	IRGC 121599	Viet Nam	indx	T/T
IRIS_313-8412	FEI GAI 122::IRGC 63599-1	IRGC 125609	China	indx	T/T
IRIS_313-8659	YA THAY SAN::IRGC 58245-1		Myanmar	indx	T/T
IRIS_313-8717	BAZAIL::IRGC 27526-1	IRGC 126184	Bangladesh	indx	T/T
IRIS_313-8982	ARC 18112::IRGC 42274-1	IRGC 125655	India	indx	T/T
IRIS_313-8986	ARC 10754::IRGC 12603-1	IRGC 125637	India	indx	T/T
IRIS_313-9023	CR 60-10::IRGC 15777-1	IRGC 125715	India	indx	T/T
IRIS_313-9256	GALWAKA HANDERAN::IRGC 31381-1	IRGC 125746	Sri Lanka	indx	T/T
IRIS_313-9313	ARC 10799::IRGC 12631-1	IRGC 125638	India	indx	T/T
IRIS_313-9347	ARC 13778::IRGC 41216-1	IRGC 125647	India	indx	T/T
IRIS_313-9427	ARC 18092::IRGC 42256-1	IRGC 125654	India	indx	T/T
IRIS_313-9604	RPA 5929 (K 45)::IRGC 33963-1	IRGC 125890	India	indx	T/T
IRIS_313-9609	ARC 10594::IRGC 12524-1	IRGC 125636	India	indx	T/T
IRIS_313-9841	SML AWINI::IRGC 13391-1	IRGC 125904	Surinam	indx	T/T
IRIS_313-9968	KULA KARUPPAN::IRGC 55328-1	IRGC 125810	Sri Lanka	indx	T/T
IRIS_313-10045	BANTA TIMA::IRGC 69474-1	IRGC 125673	Gambia	indx	T/T
IRIS_313-10048	MOVE (MOKOLE)::IRGC 69739-1	IRGC 125996	Benin	indx	T/T
IRIS_313-10050	TSIMATAHOPAOSA::IRGC 69884-1	IRGC 127091	Madagascar	indx	T/T
IRIS_313-10148	CAUVERY::IRGC 45255-1	IRGC 125695	India	indx	T/T
IRIS_313-10168	MEI FENG 9::IRGC 63735-1	IRGC 125836	China	indx	T/T
IRIS_313-10235	PSBRC 68::IRGC 99711-1	IRGC 125874	Philippines	indx	T/T
IRIS_313-10374	IR 69502-6-SRN-3-UBN-1-B::IRGC 117290-1	IRGC 125979	Philippines	indx	T/T
IRIS_313-10396	IR 80340-23-B-12-6-B::IRGC 117309-1	IRGC 125987	Philippines	indx	T/T
IRIS_313-8315	ARC 11867::IRGC 40978-1		India	indx	T/T
IRIS_313-9243	MACAN BINUNDOK::IRGC 8245-1	IRGC 126239	Philippines	indx	T/T
IRIS_313-10355	IR 31142-14-1-1-3-1-1-2::IRGC 117378-1	IRGC 126023	Philippines	indx	T/T
IRIS_313-10371	IR 67518-B-11-1-B::IRGC 117380-1	IRGC 126026	Philippines	indx	T/T
IRIS_313-9619	ARC 15845::IRGC 42151-1		India	indx	T/T
IRIS_313-10357	IR 52718-B-B-6-B-B-1-1::IRGC 117334-1	IRGC 126024	Philippines	indx	T/T
IRIS_313-8987	SERIBU::IRGC 71615-1		Malaysia	indx	T/T
IRIS_313-10077	TAMASHIRO HIKARI::IRGC 74534-1	IRGC 125917	Japan	indx	T/T
IRIS_313-7690	IR 2344-P1 PB-9-3-2B::IRGC 39317-C1	IRGC 122093	Philippines	indx	T/T
IRIS_313-7769	SALUMPIKIT::IRTP 4777-C1	IRGC 122236	Philippines	indx	T/T
IRIS_313-8212	GIZA 178::GERVEX 1681-C1	IRGC 122060	Egypt	indx	T/T
IRIS_313-8215	MERLE::GERVEX 1685-C1	IRGC 122168	France	indx	T/T
IRIS_313-11449	KODIA PHUL::IRGC 52168-1	IRGC 127526	India	indx	T/T
IRIS_313-11463	KATSIYAM TABAO::IRGC 52855-1	IRGC 127499	Philippines	indx	T/T
IRIS_313-11490	ARC 15480::IRGC 53799-1	IRGC 127160	India	indx	T/T
IRIS_313-11512	OYAK PAKANG::IRGC 55422-1	IRGC 127693	Philippines	indx	T/T
IRIS_313-11546	NGA CHAN HMWE::IRGC 58146-1	IRGC 127672	Myanmar	indx	T/T
IRIS_313-11548	TAUNG LWIN::IRGC 58222-1	IRGC 127850	Myanmar	indx	T/T
IRIS_313-11573	GAO LIANG ZAO::IRGC 59563-1	IRGC 127379	China	indx	T/T
IRIS_313-11596	BHAINSA MUNDARIYA::IRGC 60893-1	IRGC 127221	India	indx	T/T
IRIS_313-11621	UPRH 265::IRGC 61689-1	IRGC 127877	India	indx	T/T
IRIS_313-11639	NCS 349::IRGC 62257-1	IRGC 127657	India	indx	T/T
IRIS_313-11722	KABERI::IRGC 66801-1	IRGC 128327	Bangladesh	indx	T/T
IRIS_313-11740	UGAGA::IRGC 67604-1	IRGC 127872	Ghana	indx	T/T
IRIS_313-11751	L 10833::IRGC 68121-1	IRGC 127539	China	indx	T/T
IRIS_313-11783	MAMA TABALI::IRGC 69720-1	IRGC 132015	Gambia	indx	T/T
IRIS_313-11910	YU HE HONG::IRGC 74266-1	IRGC 127907	China	indx	T/T
IRIS_313-11988	POTOQOIN::IRGC 78677-1	IRGC 132033	Sierra Leone	indx	T/T
IRIS_313-12028	CHAO BONG::IRGC 80266-2	IRGC 132328	Lao People's Democratic Republic	indx	T/T
IRIS_313-12050	SHAN KAUK HNYIN::IRGC 81656-1	IRGC 128468	Myanmar	indx	T/T
IRIS_313-12052	ADUKKAN::IRGC 81783-1	IRGC 127109	India	indx	T/T
IRIS_313-12053	FACAGRO 406::IRGC 82049-1	IRGC 127367	Burundi	indx	T/T
IRIS_313-12057	AI JIAO ZI::IRGC 82255-1	IRGC 127116	China	indx	T/T
IRIS_313-12093	KARUEL::IRGC 83792-1	IRGC 128334	Nepal	indx	T/T
IRIS_313-12138	YADU BARA::IRGC 86912-1	IRGC 127896	Bhutan	indx	T/T
IRIS_313-12180	JHINUWA DHAN::IRGC 88545-1	IRGC 128323	Nepal	indx	T/T
IRIS_313-12185	AE NOUA::IRGC 89308-1	IRGC 127110	Lao People's Democratic Republic	indx	T/T
IRIS_313-12187	CHAM LEK::IRGC 89387-1	IRGC 127255	Lao People's Democratic Republic	indx	T/T
IRIS_313-12190	CHAO KHAW NYAO::IRGC 89460-1	IRGC 131975	Lao People's Democratic Republic	indx	T/T
IRIS_313-12269	SHWEWARHNAN::IRGC 96053-1	IRGC 127802	Myanmar	indx	T/T
IRIS_313-12280	MAKALIOKA::IRGC 97193-1	IRGC 132013	Madagascar	indx	T/T
IRIS_313-12282	TSY MILA RO::IRGC 97233-1	IRGC 132302	Madagascar	indx	T/T
IRIS_313-12283	VARY 5000 FOTSY::IRGC 97235-1	IRGC 127884	Madagascar	indx	T/T
IRIS_313-12290	JON JAN::IRGC 97633-1	IRGC 127466	Myanmar	indx	T/T
IRIS_313-12291	NGA CHEKH FAT::IRGC 97701-2	IRGC 132358	Myanmar	indx	T/T
IRIS_313-12354	NASAENG::IRGC 107818-1	IRGC 127649	Lao People's Democratic Republic	indx	T/T
IRIS_313-12355	NASAENG::IRGC 107819-1	IRGC 127650	Lao People's Democratic Republic	indx	T/T
IRIS_313-10513	LUBANG PUTI::IRGC 5429-1	IRGC 127579	Philippines	indx	T/T
IRIS_313-10518	KHAYANGYA D 34-181::IRGC 5861-2	IRGC 128088	Myanmar	indx	T/T
IRIS_313-10547	C 34-13::IRGC 6797-2	IRGC 128007	Myanmar	indx	T/T
IRIS_313-10666	ARC 6218::IRGC 12255-1	IRGC 127164	India	indx	T/T
IRIS_313-10668	ARC 7255::IRGC 12343-2	IRGC 127974	India	indx	T/T
IRIS_313-10671	ARC 10581::IRGC 12514-1	IRGC 127128	India	indx	T/T
IRIS_313-10675	ARC 10905::IRGC 12669-1	IRGC 127132	India	indx	T/T
IRIS_313-10728	OUSSANTHIABA::IRGC 16046-2	IRGC 132261	Senegal	indx	T/T
IRIS_313-10885	ARC 12559::IRGC 22148-2	IRGC 127942	India	indx	T/T
IRIS_313-10917	T Q QI HAYUQBABA::IRGC 23318-1	IRGC 128489	Philippines	indx	T/T
IRIS_313-10924	ATH HAGARI JARAHAN PADDY::IRGC 23796-1	IRGC 127176	Nepal	indx	T/T
IRIS_313-10966	HURANG ARISO LUTA::IRGC 26055-1	IRGC 127424	Brazil	indx	T/T
IRIS_313-10983	BOROJYOT::IRGC 26578-2	IRGC 128000	Bangladesh	indx	T/T
IRIS_313-10990	BALIBUD::IRGC 26871-1	IRGC 127206	Philippines	indx	T/T
IRIS_313-11139	NWACHI MANINE::IRGC 33531-2	IRGC 128120	Myanmar	indx	T/T
IRIS_313-11146	THEEDAT NGASEIN::IRGC 33779-2	IRGC 128185	Myanmar	indx	T/T
IRIS_313-11147	TYB 11::IRGC 33821-2	IRGC 128198	Myanmar	indx	T/T
IRIS_313-11197	K 17-9-1-1::IRGC 36778-1	IRGC 127471	India	indx	T/T
IRIS_313-11199	SYNTHETIC SATIVA::IRGC 36842-2	IRGC 128176	India	indx	T/T
IRIS_313-11225	SADAJIRA (DEEP STRAW) 16-194::IRGC 38251-2	IRGC 132265	Bangladesh	indx	T/T
IRIS_313-11240	CR 157-392-4::IRGC 39247-2	IRGC 128020	India	indx	T/T
IRIS_313-11244	W 1014-162::IRGC 39871-1		India	indx	T/T
IRIS_313-11245	RP 20-12::IRGC 40031-2	IRGC 128151	India	indx	T/T
IRIS_313-11247	RP 1153-20-14::IRGC 40131-2	IRGC 132431	India	indx	T/T
IRIS_313-11283	ARC 15743::IRGC 42127-2	IRGC 132320	India	indx	T/T
IRIS_313-11305	ARC 15373::IRGC 43166-2	IRGC 127964	India	indx	T/T
IRIS_313-11306	ARC 15385::IRGC 43174-1	IRGC 127159	India	indx	T/T
IRIS_313-11307	ARC 15387::IRGC 43175-2	IRGC 127965	India	indx	T/T
IRIS_313-11325	BLM 70::IRGC 43989-3	IRGC 135739	Philippines	indx	T/T
IRIS_313-11326	BR 51-115-4::IRGC 43999-1	IRGC 127237	Bangladesh	indx	T/T
IRIS_313-11338	LOBANG (WHITE)::IRGC 44548-2	IRGC 128097	Philippines	indx	T/T
IRIS_313-11345	WAGWAG::IRGC 44802-1	IRGC 127891	Philippines	indx	T/T
IRIS_313-11347	WAGWAG RAOIS::IRGC 44805-1	IRGC 127892	Philippines	indx	T/T
IRIS_313-11355	CN 44-40-7::IRGC 45368-1	IRGC 127286	India	indx	T/T
IRIS_313-11377	AMARILLO::IRGC 47120-1	IRGC 127119	Philippines	indx	T/T
IRIS_313-11385	IR 9747 SEL::IRGC 47695-1	IRGC 127442	Philippines	indx	T/T
IRIS_313-11410	C 28-16::IRGC 49580-1	IRGC 132393	Myanmar	indx	T/T
IRIS_313-11414	KARUNJEERAGA SAMBA::IRGC 49774-1	IRGC 127495	India	indx	T/T
IRIS_313-11419	MUTHA SAMBA::IRGC 49924-2		India	indx	T/T
B013	Sri Lanka 1	IRGC 136049	Sri Lanka	indx	T/T
B089	Qitoubaigu3		China	indx	T/T
B091	Xiaohonggu		China	indx	T/T
B095	Mowangguneiza		China	indx	T/T
B097	Jiienuo		China	indx	T/T
B128	Sibeitizhao 6		China	indx	T/T
B229	Menjiading 2		China	indx	T/T
B233	Xiangwanxian 1		China	indx	T/T
B246	Laozaogu		China	indx	T/T
B265	Wukezhan		China	indx	T/T
B268	Nangaogu		China	indx	T/T
CX117	IR 65600-27-1-2-2	IRGC 135930	Philippines	indx	T/T
CX128	Gajale	IRGC 135889	Nepal	indx	T/T
CX146	CO 43	IRGC 135871	India	indx	T/T
CX157	PTB 33	IRGC 136025	India	indx	T/T
CX24	TKM 9	IRGC 136058	India	indx	T/T
CX267	IET 1444	IRGC 135914	India	indx	T/T
CX288	D 11	IRGC 135874	India	indx	T/T
CX303	LX 2007	IRGC 135976	China	indx	T/T
CX349	KCD 1	IRGC 135965	_no_info	indx	T/T
CX390	Yuelianggu		China	indx	T/T
CX54	Linyitangdao		China	indx	T/T
CX84	X 23	IRGC 136075	Viet Nam	indx	T/T
CX94	Swarna	IRGC 117278	India	indx	T/T
IRIS_313-9451	PAMAH S 18::IRGC 61322-1	IRGC 126140	Thailand	indx	T/T
IRIS_313-9791	LEAD::IRGC 5805-1	IRGC 125821	Malawi	indx	T/T
IRIS_313-11977	MAMORIAKA::IRGC 77867-1	IRGC 127601	Madagascar	indx	T/T
IRIS_313-10825	KEMA 5::IRGC 19343-2	IRGC 132310	Sierra Leone	indx	T/T
IRIS_313-11128	GOKAUNG::IRGC 33079-2	IRGC 128045	Myanmar	indx	T/T
IRIS_313-11257	ARC 12757::IRGC 41095-2	IRGC 127944	India	indx	T/T
IRIS_313-11278	ARC 15319::IRGC 42007-1		India	indx	T/T
B028	IR 10179-23-1-3	IRGC 135917	Philippines	indx	T/T
B039	IRAT 10	IRGC 135940	Cote d'Ivoire	indx	T/T
B075	Jinbaoyin		China	indx	T/T
B076	Minbeiwanxian		China	indx	T/T
B153	Qingsiai 16B		China	indx	T/T
B247	Jinnante B		China	indx	T/T
CX247	IRAT 144	IRGC 135942	Ghana	indx	T/T
IRIS_313-15897	SANHUANGZHAN NO 2::G1	IRGC 126968	China	indx	T/T
IRIS_313-15899	IR 45427-2B-2-2B-1-1::G1	IRGC 126961	Philippines	indx	T/T
IRIS_313-15900	IR 07F287::G1	IRGC 126960	Philippines	indx	T/T
IRIS_313-15903	IAC 165::IRGC 82775-2		Brazil	indx	T/T
IRIS_313-8409	SOM NGHE AN::IRGC 60751-1	IRGC 126007	Viet Nam	indx	T/T
IRIS_313-9882	O. SATIVA::IRGC 17083-1	IRGC 125863	Taiwan	indx	T/T
IRIS_313-9969	PUTTU NELLU::IRGC 55346-1	IRGC 126989	Sri Lanka	indx	T/T
IRIS_313-9108	RAYADA::IRGC 27594-1	IRGC 124467	Bangladesh	indx	T/T
IRIS_313-10285	SICAN::IRGC 117029-1	IRGC 121119	Peru	indx	T/T
IRIS_313-10421	WAR 72-2-1-1::IRGC 117361-1	IRGC 121154	Sierra Leone	indx	T/T
IRIS_313-10423	YN 1353-3::IRGC 117363-1	IRGC 121160	Myanmar	indx	T/T
IRIS_313-8401	ARC 13530::IRGC 41146-1		India	indx	T/T
IRIS_313-8405	JIN JUN DAO::IRGC 59710-1	IRGC 125613	China	indx	T/T
IRIS_313-8743	NIAO YAO::IRGC 5496-1	IRGC 126075	Taiwan	indx	T/T
IRIS_313-10158	PICO NEGRO::IRGC 55849-1	IRGC 126080	Ecuador	indx	T/T
IRIS_313-10359	IR 53650-2B-10-1-2-1::IRGC 117379-1	IRGC 125973	Philippines	indx	T/T
IRIS_313-8265	CO 39::IRGC 51231-1	IRGC 117454	India	indx	T/T
IRIS_313-9314	KAAKARAN::IRGC 27138-1		Indonesia	indx	T/T
IRIS_313-9696	NAZIRA SAIL::IRGC 77284-1	IRGC 125850	Bangladesh	indx	T/T
IRIS_313-10300	CT 9506-18-7-1T-2::IRGC 116973-1	IRGC 125960	Colombia	indx	T/T
IRIS_313-10337	B 6149 F-MR-7::IRGC 117314-1	IRGC 125953	Indonesia	indx	T/T
IRIS_313-10348	CSR-89 IR-15::IRGC 117326-1	IRGC 125959	India	indx	T/T
IRIS_313-10349	CSR-90 IR-2::IRGC 117327-1	IRGC 120921	India	indx	T/T
IRIS_313-10399	IRGA 346-111-2-1F::IRGC 117341-1	IRGC 120992	Colombia	indx	T/T
IRIS_313-10403	IRGA 659-1-2-2-2::IRGC 117345-1	IRGC 120993	Colombia	indx	T/T
IRIS_313-8368	MENTIK TJERE BELUT::IRGC 18254-1	IRGC 126071	Indonesia	indx	T/T
IRIS_313-8437	IRRIBINI::IRGC 49094-1	IRGC 126215	Bangladesh	indx	T/T
IRIS_313-8453	ARC 18597::IRGC 43299-1	IRGC 126043	India	indx	T/T
IRIS_313-8458	ARC 18175::IRGC 42316-1	IRGC 131928	India	indx	T/T
IRIS_313-8585	ARC 11901::IRGC 21727-1	IRGC 127033	India	indx	T/T
IRIS_313-8603	ARC 12884::IRGC 22417-1	IRGC 126042	India	indx	T/T
IRIS_313-8846	BAIANG 6::IRGC 6129-1	IRGC 125668	Indonesia	indx	T/T
IRIS_313-8880	PAGAIYAHAN::IRGC 8267-1	IRGC 117550	Taiwan	indx	T/T
IRIS_313-8914	E 2040::IRGC 67968-1	IRGC 125731	China	indx	T/T
IRIS_313-8935	ARC 18061::IRGC 47650-1	IRGC 127034	India	indx	T/T
IRIS_313-8946	ARC 11524::IRGC 42672-1	IRGC 125641	India	indx	T/T
IRIS_313-8967	ARC 12576::IRGC 22163-1	IRGC 125645	India	indx	T/T
IRIS_313-9017	PING SHAN TA TSWEN KU::IRGC 1563-1	IRGC 126988	China	indx	T/T
IRIS_313-9114	LEUANG 28-1-87::IRGC 874-1	IRGC 125822	Thailand	indx	T/T
IRIS_313-9182	KHAO MON::IRGC 60764-1	IRGC 125803	Myanmar	indx	T/T
IRIS_313-9285	PALEPYU::IRGC 33549-1	IRGC 125866	Myanmar	indx	T/T
IRIS_313-9317	VEN THAP::IRGC 56138-1	IRGC 125933	Viet Nam	indx	T/T
IRIS_313-9472	H 6::IRGC 157-1	IRGC 125756	Sri Lanka	indx	T/T
IRIS_313-9484	CHNNOR::IRGC 67485-1	IRGC 125706	India	indx	T/T
IRIS_313-9522	RPW 9-4 (SS 1)::IRGC 50690-1	IRGC 126084	India	indx	T/T
IRIS_313-9560	ARC 11857::IRGC 40972-1	IRGC 125643	India	indx	T/T
IRIS_313-9570	NX 3533::IRGC 63796-1	IRGC 125859	China	indx	T/T
IRIS_313-9574	B 78-S81::IRGC 58415-1	IRGC 125662	Brunei Darussalam	indx	T/T
IRIS_313-9593	ARC 15088::IRGC 41934-1	IRGC 125651	India	indx	T/T
IRIS_313-9594	ASHI BINNI::IRGC 77216-1	IRGC 126131	Bangladesh	indx	T/T
IRIS_313-9600	E LONG MAH::IRGC 47946-1	IRGC 126133	Thailand	indx	T/T
IRIS_313-9602	HTA 22::IRGC 45827-1	IRGC 125765	Thailand	indx	T/T
IRIS_313-9623	PESAGRO 102::IRGC 78703-1	IRGC 126001	Brazil	indx	T/T
IRIS_313-9634	ARC 15873::IRGC 43250-1	IRGC 125653	India	indx	T/T
IRIS_313-9767	CI 9445::IRGC 2081-1	IRGC 125711	United States of America	indx	T/T
IRIS_313-9924	KN 1 B 361-1-8-6-9::IRGC 46974-1	IRGC 125805	Korea, Republic of	indx	T/T
IRIS_313-9926	TOURBE::IRGC 47066-1	IRGC 126162	Chad	indx	T/T
IRIS_313-9953	BAMOA A 75::IRGC 51101-1	IRGC 125671	Mexico	indx	T/T
IRIS_313-9986	SOM DIGUIME::IRGC 56751-1	IRGC 126168	Guinea-Bissau	indx	T/T
IRIS_313-10007	GARURA::IRGC 64111-1	IRGC 125749	Nepal	indx	T/T
IRIS_313-10016	BOHOTO BALOOCHESTAN::IRGC 66237-1	IRGC 125954	Iran	indx	T/T
IRIS_313-10034	RIZ INDETERMINE::IRGC 69014-1	IRGC 125886	Niger	indx	T/T
IRIS_313-10054	TOC 5430::IRGC 70487-1	IRGC 125924	Panama	indx	T/T
IRIS_313-10103	DALSUNG 41::IRGC 79385-1	IRGC 125721	Korea, Republic of	indx	T/T
IRIS_313-10113	EX FOILAEIN (NAPUTO)::IRGC 81675-1	IRGC 125736	Mozambique	indx	T/T
IRIS_313-10167	IR 13429-109-2-2-1::IRGC 63491-1	IRGC 125773	Philippines	indx	T/T
IRIS_313-10177	DA GANG ZHAN::IRGC 67103-1	IRGC 125719	China	indx	T/T
IRIS_313-10179	GUI HUA ZAO::IRGC 68060-1	IRGC 125755	China	indx	T/T
IRIS_313-10221	BA BAI GU::IRGC 79580-1	IRGC 125663	China	indx	T/T
IRIS_313-10239	LIU XU::IRGC 109232-1	IRGC 125827	China	indx	T/T
IRIS_313-10260	CEA 3::IRGC 116965-1	IRGC 125957	Paraguay	indx	T/T
IRIS_313-10263	CUYAMEL 3820::IRGC 116975-1	IRGC 125961	Mexico	indx	T/T
IRIS_313-10271	IA CUBA 17::IRGC 116990-1	IRGC 125966	Cuba	indx	T/T
IRIS_313-10275	ICTA MOTAGUA::IRGC 116995-1	IRGC 125968	Guatemala	indx	T/T
IRIS_313-10279	JUMA 62::IRGC 117011-1	IRGC 126066	Dominican Republic	indx	T/T
IRIS_313-10294	IR 21015-72-3-3-3-1::IRGC 117004-1	IRGC 125972	Philippines	indx	T/T
IRIS_313-10301	IRGA 959-1-2-2F-4-1-4A-6-CA-6X::IRGC 117006-1	IRGC 126064	Brazil	indx	T/T
IRIS_313-10307	INIAP 6::IRGC 117002-1	IRGC 127050	Ecuador	indx	T/T
IRIS_313-10314	INIAP 10::IRGC 117000-1	IRGC 125969	Ecuador	indx	T/T
IRIS_313-10325	CAMPONI::IRGC 116963-1	IRGC 125956	Surinam	indx	T/T
IRIS_313-10353	HP 3319-2WX-6-4-1-B::IRGC 117331-1	IRGC 127049	Korea, Republic of	indx	T/T
IRIS_313-10361	IR 63295-AC 209-7::IRGC 117365-1	IRGC 127053	Philippines	indx	T/T
IRIS_313-10366	IR 65483-111-5-9-2-11::IRGC 117286-1	IRGC 125976	Philippines	indx	T/T
IRIS_313-8306	PULUTHI KARAN (MIXED)::IRGC 77530-1		India	indx	T/T
IRIS_313-8332	ARC 15091::IRGC 43048-1	IRGC 126298	India	indx	T/T
IRIS_313-8414	ARC 18202::IRGC 42328-1	IRGC 126175	India	indx	T/T
IRIS_313-8657	CO 19::IRGC 5905-1	IRGC 135525	India	indx	T/T
IRIS_313-8699	BALASURIYA A::IRGC 66509-1	IRGC 126178	Sri Lanka	indx	T/T
IRIS_313-9687	PA KABAKIE::IRGC 58541-1		Sierra Leone	indx	T/T
IRIS_313-10318	RUSTIC::IRGC 117026-1	IRGC 126085	Guyana	indx	T/T
IRIS_313-10375	IR 70027-8-2-2-3-2::IRGC 117382-1	IRGC 126028	Philippines	indx	T/T
IRIS_313-8386	ARC 10812::IRGC 21074-1	IRGC 126173	India	indx	T/T
IRIS_313-9402	PA FADAYA::IRGC 58524-1	IRGC 131944	Sierra Leone	indx	T/T
IRIS_313-9429	RTS 16::IRGC 8235-1	IRGC 126309	Viet Nam	indx	T/T
IRIS_313-9685	AGEPDAUJSECAN::IRGC 49361-1		Union of Soviet Socialist Republics (Former)	indx	T/T
IRIS_313-10220	EPEAL 102::IRGC 78698-1	IRGC 126203	Brazil	indx	T/T
IRIS_313-10257	ALTAMIRA 9::IRGC 116953-1	IRGC 127031	Nicaragua	indx	T/T
IRIS_313-10268	FONAIAP 2::IRGC 116985-1	IRGC 127072	Venezuela	indx	T/T
IRIS_313-10332	B 4414 F-MR-6-3::IRGC 117310-1	IRGC 126044	Indonesia	indx	T/T
IRIS_313-10340	BR 4973-34-6-6::IRGC 117317-1	IRGC 127040	Bangladesh	indx	T/T
IRIS_313-10422	WAR 87-7-A10-2-B-B-B-1::IRGC 117362-1		Sierra Leone	indx	T/T
IRIS_313-9190	CODE NO 31323::IRGC 46907-1	IRGC 126148	India	indx	T/T
IRIS_313-8069	ARIANA::GERVEX 396-C1	IRGC 121966	Romania	indx	T/T
IRIS_313-7665	CT 6510-24-1-2::C1	IRGC 122025	Colombia	indx	T/T
IRIS_313-7668	DANAU LAUT TAWAR::C1	IRGC 122029	Indonesia	indx	T/T
IRIS_313-7681	H 15-23-DA::C1	IRGC 122076	Mali	indx	T/T
IRIS_313-7684	IR 1561-228-3-3::IRGC 32627-C1	IRGC 122088	Philippines	indx	T/T
IRIS_313-7780	SONA::IRGC 26971-C1	IRGC 122255	India	indx	T/T
IRIS_313-7638	ANGIFOTSY 685::GERVEX 4717-C1	IRGC 121963	Madagascar	indx	T/T
IRIS_313-7698	IR 57920-AC 25-2-B::C1	IRGC 122098	Philippines	indx	T/T
IRIS_313-7696	IR 55411-50::IRTP 16682-C1	IRGC 124394	Philippines	indx	T/T
IRIS_313-7792	TSIPALA 1231::GERVEX 8418-C1	IRGC 124425	Madagascar	indx	T/T
IRIS_313-7797	UPL RI 7::IRTP 9897-C1	IRGC 122272	Philippines	indx	T/T
IRIS_313-7699	IR 57924-24::IRTP 16675-C1	IRGC 122099	Philippines	indx	T/T
IRIS_313-7719	KOGONI 91-1::C1	IRGC 122140	Mali	indx	T/T
IRIS_313-7809	WAS 174-B-3-5::C1	IRGC 122286	Senegal	indx	T/T
IRIS_313-11438	ZACATEPEC A 79::IRGC 51116-1	IRGC 127909	Mexico	indx	T/T
IRIS_313-11442	ARC 18502::IRGC 51749-2	IRGC 132321	India	indx	T/T
IRIS_313-11443	ARC 18533::IRGC 51756-1	IRGC 127161	India	indx	T/T
IRIS_313-11471	CULALANSI::IRGC 53109-1	IRGC 132397	Philippines	indx	T/T
IRIS_313-11493	AR 133::IRGC 53942-1	IRGC 127126	India	indx	T/T
IRIS_313-11506	K 15591-4::IRGC 55043-1	IRGC 127470	India	indx	T/T
IRIS_313-11510	A 69-1::IRGC 55305-1	IRGC 127102	Sri Lanka	indx	T/T
IRIS_313-11523	ADIALLO::IRGC 56264-1	IRGC 127106	Senegal	indx	T/T
IRIS_313-11541	HOE PHAR THAE::IRGC 57907-1	IRGC 127410	Myanmar	indx	T/T
IRIS_313-11515	BKN BR 1031-78-5-4::IRGC 55927-1	IRGC 127231	Thailand	indx	T/T
IRIS_313-11544	LINPAN CHAW::IRGC 58087-1	IRGC 135570	Myanmar	indx	T/T
IRIS_313-11545	MOE GAUNG PYU::IRGC 58120-1	IRGC 127628	Myanmar	indx	T/T
IRIS_313-11547	SHWE SABA::IRGC 58206-1	IRGC 135580	Myanmar	indx	T/T
IRIS_313-11549	TAUNGYA SABA::IRGC 58226-1	IRGC 128483	Myanmar	indx	T/T
IRIS_313-11516	IR 3839-1::IRGC 55946-1	IRGC 127437	Philippines	indx	T/T
IRIS_313-11555	PA WOON::IRGC 58656-1	IRGC 135578	Sierra Leone	indx	T/T
IRIS_313-11570	GENG 77-4::IRGC 59321-1	IRGC 127383	China	indx	T/T
IRIS_313-11576	JIANG HUI DAO::IRGC 59688-1	IRGC 127459	China	indx	T/T
IRIS_313-11580	TAI ZHOU XIAN::IRGC 59912-1	IRGC 127840	China	indx	T/T
IRIS_313-11594	CHAN THANH HOA::IRGC 60647-1	IRGC 127259	Viet Nam	indx	T/T
IRIS_313-11521	TAN NONG::IRGC 56126-1	IRGC 127847	Viet Nam	indx	T/T
IRIS_313-11656	B 3913 B 16-20 ST 28::IRGC 63099-1	IRGC 127196	Indonesia	indx	T/T
IRIS_313-11664	CUN GU NUO::IRGC 63576-1	IRGC 127288	China	indx	T/T
IRIS_313-11666	LONG GE 33::IRGC 63705-1	IRGC 127573	China	indx	T/T
IRIS_313-11669	F 478::IRGC 63882-1	IRGC 131986	China	indx	T/T
IRIS_313-11693	CHING CH'UNG::IRGC 65002-1	IRGC 127278	Taiwan	indx	T/T
IRIS_313-11694	CHING LIU::IRGC 65018-1	IRGC 127279	Taiwan	indx	T/T
IRIS_313-11717	JATI MANI::IRGC 66565-1	IRGC 127450	Indonesia	indx	T/T
IRIS_313-11729	MEI LIU ZAO 5::IRGC 67231-1	IRGC 127622	China	indx	T/T
IRIS_313-11730	QING ER XIAO 2::IRGC 67255-1	IRGC 127753	China	indx	T/T
IRIS_313-11731	QING TAI AI::IRGC 67273-1	IRGC 127754	China	indx	T/T
IRIS_313-11735	YI LI ZHONG::IRGC 67382-1	IRGC 127904	China	indx	T/T
IRIS_313-11744	AI JIAO AO FAN ZI::IRGC 67871-1	IRGC 127114	China	indx	T/T
IRIS_313-11747	E 4197::IRGC 68004-1	IRGC 127350	China	indx	T/T
IRIS_313-11748	GAO JIAO YING GAN ZHAN::IRGC 68053-1	IRGC 127378	China	indx	T/T
IRIS_313-11750	L 10595::IRGC 68109-1	IRGC 127538	China	indx	T/T
IRIS_313-11763	PJ 110::IRGC 68981-1	IRGC 127734	Cameroon	indx	T/T
IRIS_313-11801	FAN WU::IRGC 70245-1	IRGC 127368	China	indx	T/T
IRIS_313-11807	R 582::IRGC 70504-1	IRGC 127757	Colombia	indx	T/T
IRIS_313-11816	KARILETYONE::IRGC 70745-1	IRGC 127493	Myanmar	indx	T/T
IRIS_313-11817	KHAOSAING::IRGC 70746-2	IRGC 128085	Myanmar	indx	T/T
IRIS_313-11818	LETYONE::IRGC 70753-1	IRGC 128361	Myanmar	indx	T/T
IRIS_313-11835	E NOI NAH::IRGC 71138-1	IRGC 128287	Thailand	indx	T/T
IRIS_313-11894	LOC TRANG MUON::IRGC 73216-1	IRGC 128368	Viet Nam	indx	T/T
IRIS_313-11899	MAHA CHAI::IRGC 73517-1	IRGC 128373	Thailand	indx	T/T
IRIS_313-11920	GI TAH::IRGC 74883-1	IRGC 127386	Thailand	indx	T/T
IRIS_313-11889	MURGI BRINJ::IRGC 73109-1	IRGC 127639	Pakistan	indx	T/T
IRIS_313-11934	KANATO::IRGC 75306-2	IRGC 128071	Philippines	indx	T/T
IRIS_313-11937	KUNJUKUNJU::IRGC 75448-1	IRGC 127535	India	indx	T/T
IRIS_313-11938	GNASSOUMADOUGOU::IRGC 75595-1	IRGC 131988	Burkina Faso	indx	T/T
IRIS_313-11940	MALOBA (DISSI ROUGE)::IRGC 75700-1	IRGC 127599	Burkina Faso	indx	T/T
IRIS_313-11947	BIE LEI::IRGC 76478-1	IRGC 127226	China	indx	T/T
IRIS_313-11967	TANG DU GU::IRGC 77400-1	IRGC 127846	China	indx	T/T
IRIS_313-11993	LIM MA NO MA KHIN NYUNT::IRGC 78917-1	IRGC 132407	Myanmar	indx	T/T
IRIS_313-12016	EX AUBERGE::IRGC 79898-3	IRGC 135751	Egypt	indx	T/T
IRIS_313-12017	EX SANDEMA::IRGC 79964-1	IRGC 127364	Ghana	indx	T/T
IRIS_313-11985	LI TOU ZHAN::IRGC 78550-1	IRGC 127567	China	indx	T/T
IRIS_313-12067	531::IRGC 82643-1	IRGC 127100	Philippines	indx	T/T
IRIS_313-11987	IR 10120-7-2-1-4::IRGC 78628-1	IRGC 127433	Philippines	indx	T/T
IRIS_313-12072	KYAUK KYI::IRGC 82773-3	IRGC 135766	Myanmar	indx	T/T
IRIS_313-12078	DAU NGHA THAI BINH::IRGC 82891-1	IRGC 127301	Viet Nam	indx	T/T
IRIS_313-12146	AM BEUS::IRGC 87189-1	IRGC 127121	Cambodia	indx	T/T
IRIS_313-12182	NYAULI::IRGC 88628-1	IRGC 127686	Nepal	indx	T/T
IRIS_313-12186	BAO DAM::IRGC 89352-1	IRGC 128239	Lao People's Democratic Republic	indx	T/T
IRIS_313-12207	SALA::IRGC 90457-1	IRGC 128456	Lao People's Democratic Republic	indx	T/T
IRIS_313-12210	CHAM TON::IRGC 90600-1	IRGC 127257	Viet Nam	indx	T/T
IRIS_313-12220	CHAO KHIE KHOUAY::IRGC 90968-1	IRGC 131976	Lao People's Democratic Republic	indx	T/T
IRIS_313-12232	TE SAN AI 2::IRGC 93355-1	IRGC 127852	China	indx	T/T
IRIS_313-12268	MAYATAUNG::IRGC 95957-1	IRGC 127616	Myanmar	indx	T/T
IRIS_313-12270	TOAM JUM::IRGC 96077-1	IRGC 127864	Myanmar	indx	T/T
IRIS_313-12275	MAGU::IRGC 97027-1	IRGC 127590	China	indx	T/T
IRIS_313-12297	LOUK PASOM::IRGC 98136-1	IRGC 127576	Lao People's Democratic Republic	indx	T/T
IRIS_313-12300	NGAM KON DAM::IRGC 98486-1	IRGC 127673	Lao People's Democratic Republic	indx	T/T
IRIS_313-12301	LG 10178::IRGC 98526-1	IRGC 127556	Lao People's Democratic Republic	indx	T/T
IRIS_313-12303	LG 9274::IRGC 98715-1	IRGC 127561	Lao People's Democratic Republic	indx	T/T
IRIS_313-12329	CHAO DO::IRGC 106666-1	IRGC 128258	Lao People's Democratic Republic	indx	T/T
IRIS_313-10441	CASIBON::IRGC 589-2	IRGC 132327	Philippines	indx	T/T
IRIS_313-10477	RUSTY LATE::IRGC 3506-1	IRGC 128454	China	indx	T/T
IRIS_313-10480	PULUT NANGKA 16::IRGC 3630-2	IRGC 132365	Indonesia	indx	T/T
IRIS_313-10433	TP MIL 53::IRGC 326-2	IRGC 128193	Philippines	indx	T/T
IRIS_313-10510	MAGSIING::IRGC 5211-1	IRGC 127589	Philippines	indx	T/T
IRIS_313-10514	CAMPENA::IRGC 5452-2	IRGC 135629	Philippines	indx	T/T
IRIS_313-10520	NATURAL HYBRID C 33-8::IRGC 5929-1		Myanmar	indx	T/T
IRIS_313-10565	221 B 36-1-1-1-1::IRGC 7585-1	IRGC 127098	Indonesia	indx	T/T
IRIS_313-10574	KAILUNDO::IRGC 7859-2	IRGC 132253	Sierra Leone	indx	T/T
IRIS_313-10575	KAYANGYA D 402::IRGC 7927-2	IRGC 128074	Myanmar	indx	T/T
IRIS_313-10609	MATHOLUWA::IRGC 8901-1	IRGC 127612	Sri Lanka	indx	T/T
IRIS_313-10651	PHOU SAO LEUM NYANG::IRGC 11570-2	IRGC 128134	Lao People's Democratic Republic	indx	T/T
IRIS_313-10655	EA HOUM::IRGC 11783-1	IRGC 128285	Lao People's Democratic Republic	indx	T/T
IRIS_313-10674	ARC 10846::IRGC 12656-2	IRGC 127932	India	indx	T/T
IRIS_313-10705	PADI PULOT MELAYANG::IRGC 14391-2	IRGC 128124	Malaysia	indx	T/T
IRIS_313-10720	HEENDIKWEE::IRGC 15587-2	IRGC 132337	Sri Lanka	indx	T/T
IRIS_313-10725	ERNEST::IRGC 15884-2	IRGC 128518	Senegal	indx	T/T
IRIS_313-10733	MOTANGE PAHELLO LAULE::IRGC 16160-1	IRGC 127634	Nepal	indx	T/T
IRIS_313-10739	GOGO::IRGC 16418-1	IRGC 135567	Indonesia	indx	T/T
IRIS_313-10748	LUA DUC::IRGC 16718-1	IRGC 127578	Viet Nam	indx	T/T
IRIS_313-10751	LUA CHUM::IRGC 16840-1	IRGC 127577	Viet Nam	indx	T/T
IRIS_313-10754	KH 998::IRGC 16948-2	IRGC 128081	India	indx	T/T
IRIS_313-10769	GAJA BARU::IRGC 17586-1	IRGC 127375	Indonesia	indx	T/T
IRIS_313-10774	HEGAR MANAH::IRGC 17733-1	IRGC 127404	Indonesia	indx	T/T
IRIS_313-10811	SEMPOR::IRGC 18761-2	IRGC 128160	Indonesia	indx	T/T
IRIS_313-10847	ARC 6015::IRGC 20314-2	IRGC 127972	India	indx	T/T
IRIS_313-10858	ARC 10894::IRGC 21122-1	IRGC 127131	India	indx	T/T
IRIS_313-10859	ARC 10939::IRGC 21150-2	IRGC 127933	India	indx	T/T
IRIS_313-10887	ARC 12690::IRGC 22257-1	IRGC 127147	India	indx	T/T
IRIS_313-10921	KHAO PHAE HOM::IRGC 23518-2	IRGC 132427	Lao People's Democratic Republic	indx	T/T
IRIS_313-10941	SINTHA::IRGC 24687-1	IRGC 127809	Indonesia	indx	T/T
IRIS_313-10978	PANI TORONG::IRGC 26411-1	IRGC 127713	Bangladesh	indx	T/T
IRIS_313-10996	BAKASI::IRGC 27074-1	IRGC 127204	Indonesia	indx	T/T
IRIS_313-10998	KETAN RASO::IRGC 27154-1		Indonesia	indx	T/T
IRIS_313-11040	KAVIVARI SAMBA::IRGC 28597-2		India	indx	T/T
IRIS_313-11071	CHAO HAI::IRGC 29450-2	IRGC 128011	Lao People's Democratic Republic	indx	T/T
IRIS_313-11078	NON HAI::IRGC 29636-2	IRGC 132359	Lao People's Democratic Republic	indx	T/T
IRIS_313-11091	KHAO NON::IRGC 30051-1	IRGC 127515	Lao People's Democratic Republic	indx	T/T
IRIS_313-11097	KALAGNON::IRGC 30335-1	IRGC 127478	Philippines	indx	T/T
IRIS_313-11101	Y 115::IRGC 30856-2	IRGC 128202	Liberia	indx	T/T
IRIS_313-11119	NEP BUNG::IRGC 32207-1		Viet Nam	indx	T/T
IRIS_313-11126	ANBAW::IRGC 32932-2	IRGC 127926	Myanmar	indx	T/T
IRIS_313-11129	HAORU::IRGC 33090-2	IRGC 128051	Myanmar	indx	T/T
IRIS_313-11130	HTAWPATT::IRGC 33125-2	IRGC 128055	Myanmar	indx	T/T
IRIS_313-11131	KALAI::IRGC 33151-2	IRGC 132254	Myanmar	indx	T/T
IRIS_313-11132	KALALAN::IRGC 33154-2	IRGC 128065	Myanmar	indx	T/T
IRIS_313-11134	MANSAT 3::IRGC 33341-3	IRGC 135771	Myanmar	indx	T/T
IRIS_313-11137	NGALONGYI::IRGC 33479-2	IRGC 128118	Myanmar	indx	T/T
IRIS_313-11085	KHAO HAE::IRGC 29773-3	IRGC 132273	Lao People's Democratic Republic	indx	T/T
IRIS_313-11141	SHWENI::IRGC 33686-2	IRGC 128161	Myanmar	indx	T/T
IRIS_313-11143	TANBAUNG::IRGC 33732-2	IRGC 128180	Myanmar	indx	T/T
IRIS_313-11206	KUMRI::IRGC 37182-2	IRGC 128092	Bangladesh	indx	T/T
IRIS_313-11208	PARIJAT::IRGC 37272-2	IRGC 128129	Bangladesh	indx	T/T
IRIS_313-11234	LIGUNGTUNG::IRGC 38786-1	IRGC 127563	Philippines	indx	T/T
IRIS_313-11235	PINILING DANIEL::IRGC 38828-2	IRGC 128137	Philippines	indx	T/T
IRIS_313-11239	B 737 G-KN-23-1::IRGC 39203-2	IRGC 127978	Indonesia	indx	T/T
IRIS_313-11249	IR 4535-PP 23-6-8-1::IRGC 40402-2	IRGC 132341	Philippines	indx	T/T
IRIS_313-11252	ADR 52::IRGC 40638-2		India	indx	T/T
IRIS_313-11253	SML CAMPONI::IRGC 40642-1		Surinam	indx	T/T
IRIS_313-11255	ARC 7056::IRGC 40914-1	IRGC 127167	India	indx	T/T
IRIS_313-11256	ARC 12411::IRGC 41047-2	IRGC 127941	India	indx	T/T
IRIS_313-11260	ARC 13591::IRGC 41177-2	IRGC 127950	India	indx	T/T
IRIS_313-11261	ARC 13785::IRGC 41218-2	IRGC 127951	India	indx	T/T
IRIS_313-11262	ARC 13888::IRGC 41288-2	IRGC 127952	India	indx	T/T
IRIS_313-11263	ARC 13919::IRGC 41313-2	IRGC 127953	India	indx	T/T
IRIS_313-11264	ARC 13934::IRGC 41325-2	IRGC 132241	India	indx	T/T
IRIS_313-11266	ARC 14347::IRGC 41517-2	IRGC 127955	India	indx	T/T
IRIS_313-11275	ARC 14975::IRGC 41848-1	IRGC 127156	India	indx	T/T
IRIS_313-11276	ARC 15063::IRGC 41909-2	IRGC 132319	India	indx	T/T
IRIS_313-11279	ARC 15455::IRGC 42040-2	IRGC 127967	India	indx	T/T
IRIS_313-11280	ARC 15486::IRGC 42055-3	IRGC 135735	India	indx	T/T
IRIS_313-11284	ARC 18001::IRGC 42195-2	IRGC 135638	India	indx	T/T
IRIS_313-11286	ARC 18325::IRGC 42399-3	IRGC 135736	India	indx	T/T
IRIS_313-11288	ARC 18434::IRGC 42429-2	IRGC 127970	India	indx	T/T
IRIS_313-11292	ARC 10120::IRGC 42557-2	IRGC 127929	India	indx	T/T
IRIS_313-11296	ARC 12800::IRGC 42720-2	IRGC 127945	India	indx	T/T
IRIS_313-11299	ARC 14299::IRGC 42889-2	IRGC 127954	India	indx	T/T
IRIS_313-11302	ARC 14899::IRGC 43016-1	IRGC 127154	India	indx	T/T
IRIS_313-11303	ARC 15097::IRGC 43053-1	IRGC 128228	India	indx	T/T
IRIS_313-11269	ARC 14632::IRGC 41650-2	IRGC 127958	India	indx	T/T
IRIS_313-11309	ARC 15862::IRGC 43242-1	IRGC 128229	India	indx	T/T
IRIS_313-11342	PODAO::IRGC 44701-1		Philippines	indx	T/T
IRIS_313-11273	ARC 14860::IRGC 41793-2	IRGC 127962	India	indx	T/T
IRIS_313-11364	KHIRPULI::IRGC 46143-3	IRGC 135761	India	indx	T/T
IRIS_313-11365	LANJALI::IRGC 46236-2	IRGC 128095	India	indx	T/T
IRIS_313-11382	HONDERAWALA::IRGC 47372-1		Sri Lanka	indx	T/T
IRIS_313-11383	CHIEM NGAN::IRGC 47488-1	IRGC 127274	Viet Nam	indx	T/T
IRIS_313-11384	CHIEM TONG NHAT 1::IRGC 47496-1	IRGC 127275	Viet Nam	indx	T/T
IRIS_313-11394	INDO NO 13030::IRGC 48630-2	IRGC 128057	Indonesia	indx	T/T
IRIS_313-11399	RAYDHAN 1::IRGC 49127-2	IRGC 128148	Bangladesh	indx	T/T
IRIS_313-11400	ECHORSAIL::IRGC 49182-1		Bangladesh	indx	T/T
IRIS_313-11402	SUITE JORA::IRGC 49257-2	IRGC 128174	Bangladesh	indx	T/T
IRIS_313-11403	AEB 368 RIP P TYPE ADT::IRGC 49359-2	IRGC 127923	India	indx	T/T
B006	Yikong	IRGC 136078	Viet Nam	indx	T/T
B007	Tianhandao	IRGC 136055	Viet Nam	indx	T/T
B011	CO 22	IRGC 135870	India	indx	T/T
B019	Buleida A-75	IRGC 135852	Mexico	indx	T/T
B021	Seln 244A6-20	IRGC 136044	Australia	indx	T/T
B026	Padi Ladang Ase Polo Komek	IRGC 136017	Indonesia	indx	T/T
B030	Jaibattey	IRGC 135950	India	indx	T/T
B040	K 24	IRGC 135962	India	indx	T/T
B044	Santiannuo	IRGC 136042	Japan	indx	T/T
B051	GZ 1368-5-4	IRGC 135899	Egypt	indx	T/T
B064	Xiangzaoxian 7		China	indx	T/T
B065	Huangsiguizhan		China	indx	T/T
B073	Jinxibai2		China	indx	T/T
B082	Qiyuexian		China	indx	T/T
B088	San**Qishiluo		China	indx	T/T
B090	Zimi		China	indx	T/T
B096	Jinzhinuo4		China	indx	T/T
B105	Baoxuan 21		China	indx	T/T
B106	Wenxiangnuo		China	indx	T/T
B108	Xianggu		China	indx	T/T
B113	Chenwan 3		China	indx	T/T
B116	Shufeng 101		China	indx	T/T
B123	Zaoshuxiangheimi		China	indx	T/T
B125	Xiangwanxian 3		China	indx	T/T
B129	Hongainuo		China	indx	T/T
B131	Aizizhan		China	indx	T/T
B132	Xiaobaimi		China	indx	T/T
B133	Yanshuichi		China	indx	T/T
B135	Honggenghangu3		China	indx	T/T
B137	80B		Philippines	indx	T/T
B138	Gu 154		China	indx	T/T
B139	IR 661-1		Philippines	indx	T/T
B145	Teqingxuanhui		China	indx	T/T
B159	Taizhongzailai 1/taizhong65		Taiwan	indx	T/T
B176	BRC 25-146-2-1	IRGC 135850	Bangladesh	indx	T/T
B180	P1790-5-1M-4-5M-1B-3M-B	IRGC 136016	Columbia	indx	T/T
B184	CHANH 148	IRGC 135862	Viet Nam	indx	T/T
B187	RP 1570-44-1	IRGC 136035	India	indx	T/T
B193	C.MEDIO 7	IRGC 135869	Cuba	indx	T/T
B195	PMS 10B	IRGC 136021	India	indx	T/T
B207	Aihechi		China	indx	T/T
B219	Haolai		Lao People's Democratic Republic	indx	T/T
B238	Momi		China	indx	T/T
B242	Gui 630		China	indx	T/T
B252	Xiangai B		China	indx	T/T
B253	Jiangnongzao 1 B		China	indx	T/T
B254	Jinghu3 B		China	indx	T/T
B255	Dianrui 409B		China	indx	T/T
CX115	Yun hui 72		China	indx	T/T
CX119	P59279		_no_info	indx	T/T
CX12	Huagengxian 74	IRGC 135909	China	indx	T/T
CX120	TKM 6	IRGC 136057	India	indx	T/T
CX124	IR 71466-75-3-B-1	IRGC 135936	Philippines	indx	T/T
CX13	R644		China	indx	T/T
CX145	Minghui 63	IRGC 117271	China	indx	T/T
CX147	Seberang		Malaysia	indx	T/T
CX156	MR 84	IRGC 135995	Malaysia	indx	T/T
CX17	Yuexiangzhan		China	indx	T/T
CX182	SLG 1	IRGC 136047	Japan	indx	T/T
CX19	Zhong 413		China	indx	T/T
CX2	BR 11	IRGC 135847	Bangladesh	indx	T/T
CX20	Zihui 100		China	indx	T/T
CX207	Gaozi		China	indx	T/T
CX219	FL 478	IRGC 135888	Philippines	indx	T/T
CX221	Zhongyouzao 81	IRGC 136095	China	indx	T/T
CX228	Bala	IRGC 135836	India	indx	T/T
CX231	IR 52561-UBN-1-1-2	IRGC 135923	Philippines	indx	T/T
CX232	IR 55419-04	IRGC 135924	Philippines	indx	T/T
CX233	IR 58821-23-1-3-1	IRGC 135926	Philippines	indx	T/T
CX234	IR 62266-42-6-2	IRGC 135928	Philippines	indx	T/T
CX235	NSIC RC 9	IRGC 136013	Philippines	indx	T/T
CX240	Carijo	IRGC 135859	Brazil	indx	T/T
CX263	PADISENEMOK	IRGC 136018	Malaysia	indx	T/T
CX265	MONOLAYA	IRGC 135988	Colombia	indx	T/T
CX268	ARROZVERMELHO	IRGC 135831	Brazil	indx	T/T
CX27	Khazar	IRGC 135969	Iran	indx	T/T
CX273	NONA BOKRA		India	indx	T/T
CX274	IR 26	IRGC 135919	Philippines	indx	T/T
CX275	IR 34		Philippines	indx	T/T
CX278	IR 68	IRGC 135932	Philippines	indx	T/T
CX296	IR 74	IRGC 135937	Philippines	indx	T/T
CX304	Luyin 46	IRGC 135975	China	indx	T/T
CX313	R106		China	indx	T/T
CX318	Heiheaihui		China	indx	T/T
CX319	Mengguandamagu		China	indx	T/T
CX34	BG 300	IRGC 135840	Sri Lanka	indx	T/T
CX341	Hua 565	IRGC 135908	China	indx	T/T
CX342	Wanxian 763	IRGC 136068	China	indx	T/T
CX343	Wanxian 77	IRGC 136069	China	indx	T/T
CX346	SAGC-4	IRGC 136038	China	indx	T/T
CX35	BG 94-1	IRGC 135843	Sri Lanka	indx	T/T
CX363	YZX2		_no_info	indx	T/T
CX392	SARD	IRGC 136043	_no_info	indx	T/T
CX4	93072		China	indx	T/T
CX42	IR 68552-55-3-2	IRGC 135933	Philippines	indx	T/T
CX431	Duoxi 1		China	indx	T/T
CX48	PT 60		China	indx	T/T
CX5	108S		China	indx	T/T
CX52	Diandun 502	IRGC 135878	China	indx	T/T
CX53	Jiangxisimiao	IRGC 135954	China	indx	T/T
CX542	RR2-6		China	indx	T/T
CX548	Zhongjian 100	IRGC 136094	China	indx	T/T
CX68	MR 106	IRGC 135989	Malaysia	indx	T/T
CX69	MR 167	IRGC 135990	Malaysia	indx	T/T
CX70	MR 77 (Seberang)	IRGC 135994	Malaysia	indx	T/T
CX75	At 354	IRGC 135832	Sri Lanka	indx	T/T
CX8	Chenghui 448		China	indx	T/T
CX85	C 71		Viet Nam	indx	T/T
CX86	C 70		Viet Nam	indx	T/T
CX87	Q 5	IRGC 136027	Viet Nam	indx	T/T
CX93	TGMS 29	IRGC 136054	India	indx	T/T
B231	Dongtingwanxian		China	indx	T/T
IRIS_313-10614	HAM MOON::IRGC 9135-2	IRGC 128049	Hong Kong	indx	T/T
IRIS_313-10988	CO 36::IRGC 26847-2	IRGC 132422	India	indx	T/T
CX347	SAGC-7	IRGC 136039	China	indx	T/T
CX401	TOG 7291		Burkina Faso	indx	T/T
CX51	Babaomi	IRGC 135835	China	indx	T/T
IRIS_313-15898	IR 4630-22-2-5-1-3::G1	IRGC 126962	Philippines	indx	T/T
IRIS_313-9555	CHUA DAU::IRGC 4785-1	IRGC 120914	China	indx	T/T
IRIS_313-8288	AVO::IRGC 11000-1	IRGC 117430	Madagascar	indx	T/T
IRIS_313-9424	ARC 5840::IRGC 12144-1	IRGC 125656	India	indx	T/T
IRIS_313-10341	BR 5230-46-4::IRGC 117318-1	IRGC 121167	Bangladesh	indx	T/T
IRIS_313-10412	RR 272-17-829::IRGC 117354-1	IRGC 121103	Indonesia	indx	T/T
IRIS_313-8889	LU MAO ZHAN::IRGC 68159-1	IRGC 125829	China	indx	T/T
IRIS_313-8994	ARC 14064::IRGC 41377-1	IRGC 125649	India	indx	T/T
IRIS_313-9184	XI GAN JING REN::IRGC 60035-1	IRGC 126014	China	indx	T/T
IRIS_313-9503	BINUHANGIN::IRGC 67429-1	IRGC 125683	Philippines	indx	T/T
IRIS_313-9572	ASU::IRGC 62154-1	IRGC 125658	Bhutan	indx	T/T
IRIS_313-10394	IR 80310-12-B-1-3-B::IRGC 117307-1	IRGC 125986	Philippines	indx	T/T
IRIS_313-9091	SINNA SITHIRA KALI::IRGC 51064-1	IRGC 124442	Sri Lanka	indx	T/T
IRIS_313-10360	IR 57514-PMI 5-B-1-2::IRGC 117372-1	IRGC 126025	Philippines	indx	T/T
IRIS_313-8068	ORIONE::GERVEX 333-C1	IRGC 122184	Italy	indx	T/T
IRIS_313-7778	SOM CAU 70 A::IRGC 8227-C1	IRGC 122254	Viet Nam	indx	T/T
IRIS_313-7641	B 6144-MR-6-0-0::C1	IRGC 121974	Indonesia	indx	T/T
IRIS_313-11447	TUNAGANNAPNANG::IRGC 52046-1	IRGC 128492	India	indx	T/T
IRIS_313-11714	CHAMPION::IRGC 66327-1	IRGC 127256	Guyana	indx	T/T
IRIS_313-11808	R 762::IRGC 70531-1	IRGC 128444	Colombia	indx	T/T
IRIS_313-11957	DAW LUEY 4-3::IRGC 76929-1	IRGC 127305	Thailand	indx	T/T
IRIS_313-11893	KHAU DANH::IRGC 73201-1	IRGC 127519	Viet Nam	indx	T/T
IRIS_313-12007	JIA GEN::IRGC 79654-1	IRGC 127457	China	indx	T/T
IRIS_313-12011	YU TOU ZHONG::IRGC 79749-1	IRGC 128510	China	indx	T/T
IRIS_313-10516	O. SATIVA::IRGC 5779-1	IRGC 127689	United States of America	indx	T/T
IRIS_313-10550	221 BC 4-1-45-10::IRGC 6865-1	IRGC 135561	Indonesia	indx	T/T
IRIS_313-10523	PTB 18::IRGC 6105-3	IRGC 135786	India	indx	T/T
IRIS_313-10566	221 C 391-1-3-3::IRGC 7600-1	IRGC 127099	Indonesia	indx	T/T
IRIS_313-10775	INDEL::IRGC 17748-2	IRGC 128056	Indonesia	indx	T/T
IRIS_313-11011	SUNAR::IRGC 27470-1	IRGC 127830	Indonesia	indx	T/T
IRIS_313-11144	TAUNGDI::IRGC 33746-2	IRGC 128181	Myanmar	indx	T/T
IRIS_313-11304	ARC 15163::IRGC 43106-1	IRGC 127158	India	indx	T/T
IRIS_313-11423	C 1016-1::IRGC 50368-1	IRGC 127243	Philippines	indx	T/T
B035	American Rice	IRGC 135828	United States of America	indx	T/T
B107	Dawannuo		China	indx	T/T
B118	Ergangai		China	indx	T/T
B155	Baoxie-7B		China	indx	T/T
B165	Haohuangla		China	indx	T/T
B185	SLK 2-18-2	IRGC 136048	Lao People's Democratic Republic	indx	T/T
B203	Biwusheng		China	indx	T/T
B227	Menjiagao 1		China	indx	T/T
B267	0		#N/A	indx	T/T
CX144	Hta 7204	IRGC 135906	Thailand	indx	T/T
CX236	Vandana	IRGC 117598	India	indx	T/T
CX291	D 15	IRGC 135875	China	indx	T/T
CX366	Ganwanxian 37 (926)		China	indx	T/T
CX386	NPT-114	IRGC 136012	China	indx	T/T
CX89	M 202	IRGC 135977	United States of America	indx	T/T
	freq of OsSh1-t70		0.990981

## Sheet: trop
Assay ID	Varitey name of the genetic stock	Accession	Original producing area	Subpopulation	Allele
IRIS_313-7914	IRAT 112::C1	IRGC 122115	Cote d'Ivoire	trop	C/C
CX359	Yunlu 103		China	trop	C/C
IRIS_313-7912	IRAT 104::C1	IRGC 122114	Cote d'Ivoire	trop	C/C
CX220	IRAT 109	IRGC 135941	Cote d'Ivoire	trop	C/C
IRIS_313-8072	CENTURY PATNA::GERVEX 477-C1	IRGC 122002	United States of America	trop	C/C
B043	YR 83-23-11	IRGC 136081	Australia	trop	C/C
IRIS_313-7863	CIRAD 403::GERVEX 9039-C1	IRGC 122014	Brazil	trop	C/C
IRIS_313-7838	62667::C1	IRGC 121949	Senegal	trop	C/C
CX374	NERICA 9	IRGC 136003	Cote d'Ivoire	trop	C/C
IRIS_313-12285	PADI MIAT (KECIL)::IRGC 97366-1	IRGC 135576	Malaysia	trop	C/C
IRIS_313-11045	ENGKABANG::IRGC 28694-2	IRGC 128039	Malaysia	trop	C/C
IRIS_313-11611	YAH YAW::IRGC 61359-1	IRGC 127898	Thailand	trop	C/C
IRIS_313-12068	PULUT KETAN::IRGC 82674-2	IRGC 132262	Indonesia	trop	C/C
IRIS_313-12006	PADI HANGIR::IRGC 79507-1	IRGC 132022	Malaysia	trop	C/C
IRIS_313-10946	MANGGE::IRGC 25019-1	IRGC 128380	Indonesia	trop	C/C
IRIS_313-10747	TJOKRON::IRGC 16653-2	IRGC 136111	Indonesia	trop	C/C
IRIS_313-10952	KILANG MEDU::IRGC 25442-1	IRGC 132003	Indonesia	trop	C/C
IRIS_313-8232	IR 62266-42-6-2::IRGC 117397-1	IRGC 117597	Philippines	trop	T/T
IRIS_313-9470	SAHULO FACHE SOYO::IRGC 66630-1	IRGC 126310	Indonesia	trop	T/T
IRIS_313-7909	IR 71525-19-1-1::C1	IRGC 122110	Philippines	trop	T/T
IRIS_313-11906	SULUS BALOK::IRGC 73862-1	IRGC 135582	Indonesia	trop	T/T
IRIS_313-10722	GODAWEL::IRGC 15750-1	IRGC 128301	Sri Lanka	trop	T/T
IRIS_313-10794	MENDUNGAN::IRGC 18245-1	IRGC 127624	Indonesia	trop	T/T
IRIS_313-10953	PADI ABUNG KUNING::IRGC 25469-1	IRGC 128417	Indonesia	trop	T/T
IRIS_313-10957	RANGKAI KEPEL::IRGC 25640-1	IRGC 128446	Indonesia	trop	T/T
IRIS_313-10958	RENIK BELITI::IRGC 25648-1	IRGC 128450	Indonesia	trop	T/T
IRIS_313-10960	SUNGKAI::IRGC 25812-1	IRGC 132042	Indonesia	trop	T/T
IRIS_313-11313	PADI RENDAH::IRGC 43515-1	IRGC 128420	Indonesia	trop	T/T
IRIS_313-11396	MAS::IRGC 48758-1	IRGC 128385	Indonesia	trop	T/T
IRIS_313-7924	IRAT 335::C1	IRGC 122120	Bolivia	trop	T/T
IRIS_313-15905	WAB 56-125::IRTP 19771-G1	IRGC 126969	Cote d'Ivoire	trop	T/T
IRIS_313-15907	INIA TACUARI::G1	IRGC 126959	Uruguay	trop	T/T
IRIS_313-15910	CYPRESS::IRTP 19532-G1	IRGC 126956	United States of America	trop	T/T
IRIS_313-9519	WANICA::IRGC 3394-1	IRGC 125936	Surinam	trop	T/T
IRIS_313-10152	KETAN MENAH::IRGC 48733-1	IRGC 125798	Indonesia	trop	T/T
IRIS_313-8769	KOSAGI::IRGC 57692-1	IRGC 126225	Guinea	trop	T/T
IRIS_313-9949	PANNITHI::IRGC 51049-1	IRGC 126078	Sri Lanka	trop	T/T
IRIS_313-10041	BOTOHAVANA MENA::IRGC 69349-1	IRGC 126049	Madagascar	trop	T/T
IRIS_313-8594	MINATANDA::IRGC 74613-1		Philippines	trop	T/T
IRIS_313-9267	CHIRGUA 1 I 22::IRGC 3408-1	IRGC 125703	Venezuela	trop	T/T
IRIS_313-9363	MAYBELLE::IRGC 78629-1	IRGC 125835	United States of America	trop	T/T
IRIS_313-9928	DEO KITAN::IRGC 47197-1	IRGC 126057	Philippines	trop	T/T
IRIS_313-9558	LIMBAYAN::IRGC 71556-1	IRGC 126302	Malaysia	trop	T/T
IRIS_313-8745	SD 120 SELN (CI 12320)::IRGC 1667-1	IRGC 126087	Haiti	trop	T/T
IRIS_313-8523	OS 4::IRGC 11335-1	IRGC 117543	Nigeria	trop	T/T
IRIS_313-9301	KETAN DONGGO::IRGC 54201-1	IRGC 126068	Indonesia	trop	T/T
IRIS_313-9239	RIMBUN::IRGC 43741-1	IRGC 126268	Indonesia	trop	T/T
IRIS_313-10196	GUO DI HEI::IRGC 72697-1		China	trop	T/T
IRIS_313-10336	B 6144-MR-6-0-0::IRGC 117371-1		Lao People's Democratic Republic	trop	T/T
IRIS_313-8923	CALIFORNIA BELLE::IRGC 66836-1	IRGC 125693	United States of America	trop	T/T
IRIS_313-9995	NONGLIMNA 1::IRGC 58347-1	IRGC 125857	Korea, Republic of	trop	T/T
IRIS_313-8277	K 2 C 14::IRGC 68549-1	IRGC 126067	Cote d'Ivoire	trop	T/T
IRIS_313-8285	KATY::IRGC 77140-1	IRGC 125614	United States of America	trop	T/T
IRIS_313-8400	RIKUTO NORIN MOCHI 20::IRGC 410-1	IRGC 125622	Japan	trop	T/T
IRIS_313-8434	TEBONNET::IRGC 66760-1	IRGC 125625	United States of America	trop	T/T
IRIS_313-8626	BANJANG::IRGC 44069-1	IRGC 126045	Malaysia	trop	T/T
IRIS_313-8768	MOROFIN::IRGC 56698-1	IRGC 127060	Cote d'Ivoire	trop	T/T
IRIS_313-8778	SUP BLUE ROSE::IRGC 1739-1	IRGC 126124	United States of America	trop	T/T
IRIS_313-8876	DELITUS::IRGC 5769-1	IRGC 125725	France	trop	T/T
IRIS_313-8894	LEKATAN::IRGC 71554-1	IRGC 126070	Malaysia	trop	T/T
IRIS_313-8955	LASAT PUTIH::IRGC 44076-1	IRGC 126231	Malaysia	trop	T/T
IRIS_313-8960	BLUEBONNET::IRGC 1799-1	IRGC 125688	United States of America	trop	T/T
IRIS_313-9129	LAYANDABU::IRGC 25214-1	IRGC 125820	Indonesia	trop	T/T
IRIS_313-9297	KORR::IRGC 30751-1	IRGC 126155	Liberia	trop	T/T
IRIS_313-9375	PULUTAN::IRGC 71596-1	IRGC 125877	Malaysia	trop	T/T
IRIS_313-9389	KINANDANG BUSIKSIK::IRGC 74607-1	IRGC 126982	Philippines	trop	T/T
IRIS_313-9405	INGSA BELANAK::IRGC 43402-1	IRGC 126059	Indonesia	trop	T/T
IRIS_313-9423	AGUYOD::IRGC 67423-1	IRGC 125635	Philippines	trop	T/T
IRIS_313-9452	B 505 A 1-28-7-1-2::IRGC 6741-1	IRGC 125661	United States of America	trop	T/T
IRIS_313-9550	VEGOLD::IRGC 7756-1	IRGC 125932	United States of America	trop	T/T
IRIS_313-9691	SIFARASI::IRGC 66644-1	IRGC 126311	Indonesia	trop	T/T
IRIS_313-9745	VARY MALADY::IRGC 69911-1	IRGC 127069	Madagascar	trop	T/T
IRIS_313-9789	RIKUTO TAUKI MOCHI 27::IRGC 5726-1	IRGC 125885	Japan	trop	T/T
IRIS_313-9800	KAHEI::IRGC 7691-1	IRGC 126981	Japan	trop	T/T
IRIS_313-9851	GOGOWIERIE::IRGC 14791-1	IRGC 126977	Surinam	trop	T/T
IRIS_313-9897	BIKYAT::IRGC 26276-1	IRGC 125682	Philippines	trop	T/T
IRIS_313-10062	REA::IRGC 73031-1	IRGC 126141	Greece	trop	T/T
IRIS_313-10065	JAERAERYUKDO::IRGC 73053-1	IRGC 127055	Korea, Republic of	trop	T/T
IRIS_313-10067	JEONBUKGUNGWEONNA::IRGC 73055-1	IRGC 125783	Korea, Republic of	trop	T/T
IRIS_313-10071	CHIYODA WASE::IRGC 74467-1	IRGC 125705	Japan	trop	T/T
IRIS_313-10073	OWARI MOCHI::IRGC 74513-1	IRGC 125864	Japan	trop	T/T
IRIS_313-10074	RIKU AIKOKU::IRGC 74514-1	IRGC 125884	Japan	trop	T/T
IRIS_313-10075	SANGOKU::IRGC 74518-1	IRGC 125895	Japan	trop	T/T
IRIS_313-10078	YOSHINO MOCHI::IRGC 74550-1	IRGC 125947	Japan	trop	T/T
IRIS_313-10079	DANGO MOCHI::IRGC 74551-1	IRGC 125722	Japan	trop	T/T
IRIS_313-10080	HIRAKAWA OKUTE::IRGC 74554-1	IRGC 125762	Japan	trop	T/T
IRIS_313-10082	KYUUSHUU::IRGC 74558-1	IRGC 125816	Japan	trop	T/T
IRIS_313-10094	GAWICHAL::IRGC 77653-1	IRGC 125750	Korea, Republic of	trop	T/T
IRIS_313-8279	SAWAH::IRGC 71612-1	IRGC 126086	Malaysia	trop	T/T
IRIS_313-8323	REXARK ROGUE::IRGC 1972-1		United States of America	trop	T/T
IRIS_313-8381	PURAK SIRIBA::IRGC 71598-1	IRGC 126308	Malaysia	trop	T/T
IRIS_313-8436	PIKTO MAMAS::IRGC 18487-1	IRGC 126307	Indonesia	trop	T/T
IRIS_313-8439	KENDINGA 5 (H)::IRGC 60310-1	IRGC 126220	Malaysia	trop	T/T
IRIS_313-8572	ONOY::IRGC 55418-1	IRGC 126037	Philippines	trop	T/T
IRIS_313-8627	PRELUDE::IRGC 1790-1	IRGC 126260	United States of America	trop	T/T
IRIS_313-8694	TRES MESES::IRGC 6464-1	IRGC 126010	Brazil	trop	T/T
IRIS_313-8803	TEXAS PATNA::IRGC 1797-1	IRGC 126283	United States of America	trop	T/T
IRIS_313-8865	PADI SEPAH::IRGC 48803-1	IRGC 126345	Indonesia	trop	T/T
IRIS_313-8998	SIGAE::IRGC 66645-1		Indonesia	trop	T/T
IRIS_313-9050	ANGKARONG::IRGC 71493-1	IRGC 127070	Malaysia	trop	T/T
IRIS_313-9568	PAMPANGON (H)::IRGC 60392-1	IRGC 126346	Malaysia	trop	T/T
IRIS_313-9929	GOBYERNO::IRGC 47216-1	IRGC 127048	Philippines	trop	T/T
IRIS_313-8431	BOCAO::IRGC 50384-1	IRGC 127071	Philippines	trop	T/T
IRIS_313-8687	KEREN FENHO::IRGC 56735-1	IRGC 126329	Guinea-Bissau	trop	T/T
IRIS_313-9742	LOHAMBITRO::IRGC 69857-1	IRGC 127080	Madagascar	trop	T/T
IRIS_313-10327	CAROLINO BLANCO::IRGC 117249-1	IRGC 127042	Peru	trop	T/T
IRIS_313-8209	ALEXANDROS::GERVEX 1678-C1	IRGC 121962	Greece	trop	T/T
IRIS_313-8186	JACINTO::GERVEX 1653-C1	IRGC 122122	United States of America	trop	T/T
IRIS_313-8074	GOOLARAH::GERVEX 500-C1	IRGC 122067	Australia	trop	T/T
IRIS_313-8076	PELDE::GERVEX 502-C1	IRGC 122198	Australia	trop	T/T
IRIS_313-8046	PLUS::GERVEX 122-C1	IRGC 122205	Italy	trop	T/T
IRIS_313-8173	A 201::GERVEX 1638-C1	IRGC 121959	United States of America	trop	T/T
IRIS_313-8044	GOLFO::GERVEX 118-C1	IRGC 122065	Italy	trop	T/T
IRIS_313-8183	DREW::GERVEX 1650-C1	IRGC 122304	United States of America	trop	T/T
IRIS_313-8192	L 205::GERVEX 1659-C1	IRGC 122144	United States of America	trop	T/T
IRIS_313-8102	BLUE BONNET::GERVEX 669-C1	IRGC 121984	United States of America	trop	T/T
IRIS_313-8202	REXMONT::GERVEX 1669-C1	IRGC 122216	United States of America	trop	T/T
IRIS_313-8003	IR 47686-09-01-B-1::C1	IRGC 122095	Philippines	trop	T/T
IRIS_313-7907	IR 68704-145-1-1-B::C1	IRGC 122108	Philippines	trop	T/T
IRIS_313-7883	GANIGI::IRGC 48698-C1	IRGC 122052	Indonesia	trop	T/T
IRIS_313-7876	DINORADO::IRTP 12568-C1		Philippines	trop	T/T
IRIS_313-7993	VARY LAVA DE BETAFO::GERVEX 8381-C1	IRGC 122276	Madagascar	trop	T/T
IRIS_313-7866	CNA 7\BO\1\1>33-13-6-1::C1	IRGC 122018	Colombia	trop	T/T
IRIS_313-7959	MITSANGANAHIJERY::GERVEX 8316-C1	IRGC 122172	Madagascar	trop	T/T
IRIS_313-7885	GOGO::IRGC 43390-C1	IRGC 122063	Indonesia	trop	T/T
IRIS_313-7902	IR 63380-16::C1	IRGC 122101	Philippines	trop	T/T
IRIS_313-8010	IR 71524-44-1-1::C1	IRGC 122109	Philippines	trop	T/T
IRIS_313-7994	VARY MADINIKA 3566::GERVEX 8448-C1	IRGC 122277	Madagascar	trop	T/T
IRIS_313-7868	CT 13582-15-5-M::C1	IRGC 122021	Colombia	trop	T/T
IRIS_313-8063	104 UPLA::GERVEX 167-C1	IRGC 121947	Argentina	trop	T/T
IRIS_313-8064	32 UPLA::GERVEX 176-C1	IRGC 121948	Argentina	trop	T/T
IRIS_313-8057	79 UPLA::GERVEX 154-C1	IRGC 121956	Argentina	trop	T/T
IRIS_313-8062	80 UPLA::GERVEX 164-C1	IRGC 121957	Argentina	trop	T/T
IRIS_313-8058	91 UPLA::GERVEX 155-C1	IRGC 121958	Argentina	trop	T/T
IRIS_313-11429	MIUDO ROXO::IRGC 50517-1	IRGC 128388	Brazil	trop	T/T
IRIS_313-11434	FORTUNA BLANCO (SAN MARCOS)::IRGC 50764-1	IRGC 127370	Colombia	trop	T/T
IRIS_313-11435	MONMINEUPLEU::IRGC 50873-1	IRGC 128392	Cote d'Ivoire	trop	T/T
IRIS_313-11436	SAKAZELE (538)::IRGC 50880-1	IRGC 127779	Cote d'Ivoire	trop	T/T
IRIS_313-11439	NIRA PRIETO::IRGC 51145-1	IRGC 127680	Cuba	trop	T/T
IRIS_313-11441	NALA::IRGC 51247-1	IRGC 128399	Philippines	trop	T/T
IRIS_313-11465	DINORADO::IRGC 52893-1	IRGC 128280	Philippines	trop	T/T
IRIS_313-11473	KINTOMAN (TOD DOY)::IRGC 53146-1	IRGC 132004	Philippines	trop	T/T
IRIS_313-11479	VANKALI::IRGC 53339-1	IRGC 127882	India	trop	T/T
IRIS_313-11495	ANENOE::IRGC 54140-1	IRGC 128217	Indonesia	trop	T/T
IRIS_313-11498	PADI HEDENG (REKET HEDENG)::IRGC 54266-1	IRGC 132023	Indonesia	trop	T/T
IRIS_313-11499	PADI UDANG::IRGC 54295-1	IRGC 132024	Indonesia	trop	T/T
IRIS_313-11428	MARANHAO BRANCO::IRGC 50503-1	IRGC 128382	Brazil	trop	T/T
IRIS_313-11511	WAGASAN (RED)::IRGC 55404-1	IRGC 127890	Philippines	trop	T/T
IRIS_313-11524	KOUINONEPOU::IRGC 56663-1	IRGC 132405	Cote d'Ivoire	trop	T/T
IRIS_313-11526	FOSSA (GBE)::IRGC 56767-1	IRGC 128292	Cote d'Ivoire	trop	T/T
IRIS_313-11527	GOLO::IRGC 56856-1	IRGC 128302	Cote d'Ivoire	trop	T/T
IRIS_313-11532	MARIA GAKIT::IRGC 57070-1	IRGC 132016	Philippines	trop	T/T
IRIS_313-11537	J 6 IR 438 (WC 694)::IRGC 57599-1	IRGC 127446	Philippines	trop	T/T
IRIS_313-11539	SP 6 (WC 836)::IRGC 57602-1	IRGC 128475	Unites States of America	trop	T/T
IRIS_313-11540	PATIE ROUGE::IRGC 57686-1	IRGC 128428	Guinea	trop	T/T
IRIS_313-11658	MANYALOJOPOIHUN::IRGC 63350-1	IRGC 128381	Sierra Leone	trop	T/T
IRIS_313-11659	TOBOHUN::IRGC 63433-1	IRGC 132047	Sierra Leone	trop	T/T
IRIS_313-11660	WULE DASIMA::IRGC 63450-1	IRGC 128503	Liberia	trop	T/T
IRIS_313-11673	BURI BURING::IRGC 64174-1	IRGC 128248	Philippines	trop	T/T
IRIS_313-11736	MALAGKIT (PINELIPE)::IRGC 67444-1	IRGC 127595	Philippines	trop	T/T
IRIS_313-11739	NAKPUI::IRGC 67594-1	IRGC 128398	Ghana	trop	T/T
IRIS_313-11755	A 2-257::IRGC 68342-1	IRGC 131961	Liberia	trop	T/T
IRIS_313-11756	BENGALI VAKAHANA 1448::IRGC 68370-1	IRGC 131970	Madagascar	trop	T/T
IRIS_313-11759	K 2 C 45::IRGC 68552-1	IRGC 131995	Cote d'Ivoire	trop	T/T
IRIS_313-11790	VARIRANGAHY::IRGC 69897-1	IRGC 127883	Madagascar	trop	T/T
IRIS_313-11792	VONBOANGY::IRGC 69947-1	IRGC 128498	Madagascar	trop	T/T
IRIS_313-11851	DUNA AL::IRGC 71842-1	IRGC 135565	Philippines	trop	T/T
IRIS_313-11903	KOMPIT::IRGC 73716-1	IRGC 128351	Indonesia	trop	T/T
IRIS_313-11907	TINAROH::IRGC 73874-1	IRGC 128486	Indonesia	trop	T/T
IRIS_313-11913	BUAGKOG::IRGC 74318-1	IRGC 128245	Philippines	trop	T/T
IRIS_313-11915	IB 95::IRGC 74677-1	IRGC 128316	Ghana	trop	T/T
IRIS_313-11928	DAYRON MARANGRAS::IRGC 75209-1	IRGC 127307	Philippines	trop	T/T
IRIS_313-11929	GILINGAN MARANGRAS::IRGC 75213-1	IRGC 127385	Philippines	trop	T/T
IRIS_313-11946	BWANGA MOUI::IRGC 76262-1		Burkina Faso	trop	T/T
IRIS_313-11970	BUNTU DOMBA 1::IRGC 77554-1	IRGC 127240	Indonesia	trop	T/T
IRIS_313-11971	PARE LAMBAN BINGKA::IRGC 77601-1	IRGC 132029	Indonesia	trop	T/T
IRIS_313-11994	KALINDIG::IRGC 78968-1	IRGC 131996	Philippines	trop	T/T
IRIS_313-11995	PINUTYUKAN::IRGC 78995-1	IRGC 136101	Philippines	trop	T/T
IRIS_313-12018	FRENSI GBOI::IRGC 79983-1	IRGC 128293	Sierra Leone	trop	T/T
IRIS_313-12021	ITA 131::IRGC 80025-1	IRGC 131992	Nigeria	trop	T/T
IRIS_313-12045	BUYAN::IRGC 81440-1		Indonesia	trop	T/T
IRIS_313-12051	TINOLDO MARANGRAS::IRGC 81758-1	IRGC 128487	Philippines	trop	T/T
IRIS_313-12070	BABELIONG::IRGC 82688-1	IRGC 127198	Malaysia	trop	T/T
IRIS_313-12073	KASIGNAYAN::IRGC 82788-1	IRGC 128336	Philippines	trop	T/T
IRIS_313-12108	PARAI JALEY MASIK::IRGC 84215-1		Malaysia	trop	T/T
IRIS_313-12144	GINAYANGGANG::IRGC 87131-1	IRGC 136099	Philippines	trop	T/T
IRIS_313-12241	SEMENDANG::IRGC 93633-1	IRGC 127793	Indonesia	trop	T/T
IRIS_313-12244	PINAHULA::IRGC 93937-1	IRGC 128433	Philippines	trop	T/T
IRIS_313-12271	BATIBATIKAN::IRGC 96098-1	IRGC 127215	Philippines	trop	T/T
IRIS_313-12272	MALAGKIT (ITIM)::IRGC 96124-1	IRGC 127594	Philippines	trop	T/T
IRIS_313-12279	RAMADITRA::IRGC 97124-1	IRGC 132296	Madagascar	trop	T/T
IRIS_313-12281	SALAZANA::IRGC 97219-1	IRGC 128457	Madagascar	trop	T/T
IRIS_313-10444	FORTUNA COLORADO::IRGC 703-1	IRGC 127371	Central America	trop	T/T
IRIS_313-10485	CATIBOS::IRGC 3762-1	IRGC 127248	Philippines	trop	T/T
IRIS_313-10489	MOROPOTOL::IRGC 3909-1	IRGC 127630	Philippines	trop	T/T
IRIS_313-10507	HSIANG TSENF TAO::IRGC 5008-1	IRGC 128311	Taiwan	trop	T/T
IRIS_313-10541	IACA ESCURO::IRGC 6636-1	IRGC 131990	Guinea-Bissau	trop	T/T
IRIS_313-10552	RL GOPHER::IRGC 6934-2	IRGC 128150	United States of America	trop	T/T
IRIS_313-10577	IFUGAO RICE::IRGC 8052-1	IRGC 128318	Philippines	trop	T/T
IRIS_313-10578	PARAY QIKUG KABAYUH::IRGC 8059-1	IRGC 132028	Philippines	trop	T/T
IRIS_313-10580	PARAY KINARABAW::IRGC 8083-1	IRGC 127718	Philippines	trop	T/T
IRIS_313-10582	QINOGNAS::IRGC 8135-1	IRGC 128440	Philippines	trop	T/T
IRIS_313-10644	BUSIYETAN::IRGC 11205-1	IRGC 128249	Philippines	trop	T/T
IRIS_313-10645	LENKIBE-N::IRGC 11216-1	IRGC 128359	Philippines	trop	T/T
IRIS_313-10649	RACION 1::IRGC 11340-1	IRGC 127758	Philippines	trop	T/T
IRIS_313-10619	BICCO BRANCO::IRGC 9478-1	IRGC 127225	Brazil	trop	T/T
IRIS_313-10620	R 27::IRGC 9498-1	IRGC 128443	Brazil	trop	T/T
IRIS_313-10689	SIKEP BATU::IRGC 13514-2	IRGC 128165	Indonesia	trop	T/T
IRIS_313-10693	SEREH::IRGC 13732-2	IRGC 132268	Indonesia	trop	T/T
IRIS_313-10703	PADI ADONG DUMARAT::IRGC 14356-1	IRGC 128418	Malaysia	trop	T/T
IRIS_313-10704	PADI DARAWAL::IRGC 14373-1	IRGC 128419	Malaysia	trop	T/T
IRIS_313-10708	B 6311 A 5553-16-2::IRGC 14541-1	IRGC 128233	United States of America	trop	T/T
IRIS_313-10730	NANIBRE::IRGC 16102-2	IRGC 132258	Cote d'Ivoire	trop	T/T
IRIS_313-10710	PINDE GOGO WIERIE::IRGC 14795-2	IRGC 128135	Surinam	trop	T/T
IRIS_313-10740	KETAN PAPAH AREN::IRGC 16467-1	IRGC 127508	Indonesia	trop	T/T
IRIS_313-10741	KETAN PELERN::IRGC 16468-1	IRGC 127509	Indonesia	trop	T/T
IRIS_313-10743	SERAJU::IRGC 16565-1	IRGC 128465	Indonesia	trop	T/T
IRIS_313-10744	SIPON::IRGC 16570-1	IRGC 127811	Indonesia	trop	T/T
IRIS_313-10745	SLOBOK::IRGC 16571-1	IRGC 127818	Indonesia	trop	T/T
IRIS_313-10746	TJEMPO KREMBUNG::IRGC 16603-1		Indonesia	trop	T/T
IRIS_313-10711	7 AC::IRGC 14860-2	IRGC 132314	Liberia	trop	T/T
IRIS_313-10752	O. SATIVA::IRGC 16898-1	IRGC 128415	United States of America	trop	T/T
IRIS_313-10712	KOTO OURA S 5::IRGC 15155-1	IRGC 128354	Cote d'Ivoire	trop	T/T
IRIS_313-10758	AEN METAN::IRGC 17142-1	IRGC 132386	Indonesia	trop	T/T
IRIS_313-10761	BALIK SEMAH::IRGC 17201-2	IRGC 127984	Indonesia	trop	T/T
IRIS_313-10765	CERE KAWAT::IRGC 17401-2	IRGC 128010	Indonesia	trop	T/T
IRIS_313-10766	DJALAWARA::IRGC 17471-1	IRGC 127325	Indonesia	trop	T/T
IRIS_313-10770	GANDAMANA::IRGC 17593-2	IRGC 128042	Indonesia	trop	T/T
IRIS_313-10771	GOGO RAJAPAN::IRGC 17666-2		Indonesia	trop	T/T
IRIS_313-10773	HAWARA DJEDAH::IRGC 17728-1	IRGC 131989	Indonesia	trop	T/T
IRIS_313-10776	KABADOKA::IRGC 17775-2	IRGC 132343	Indonesia	trop	T/T
IRIS_313-10780	KETAN LALER::IRGC 17897-1	IRGC 127505	Indonesia	trop	T/T
IRIS_313-10781	KETAN MLANTING::IRGC 17916-1	IRGC 127506	Indonesia	trop	T/T
IRIS_313-10783	KETAN OSOG::IRGC 17929-1	IRGC 127507	Indonesia	trop	T/T
IRIS_313-10784	KETAN SAPI::IRGC 17954-2	IRGC 128079	Indonesia	trop	T/T
IRIS_313-10785	KETAN SLAWI::IRGC 17963-1	IRGC 127510	Indonesia	trop	T/T
IRIS_313-10788	LEMUNGSIR::IRGC 18116-3	IRGC 135769	Indonesia	trop	T/T
IRIS_313-10789	LENGGANG GENUK BULU::IRGC 18119-1	IRGC 132009	Indonesia	trop	T/T
IRIS_313-10790	LOLAWAJI::IRGC 18131-1		Indonesia	trop	T/T
IRIS_313-10793	MELIK::IRGC 18238-2	IRGC 132257	Indonesia	trop	T/T
IRIS_313-10795	MLATI::IRGC 18278-1	IRGC 128389	Indonesia	trop	T/T
IRIS_313-10798	NOGO BELE 2::IRGC 18328-2	IRGC 135640	Indonesia	trop	T/T
IRIS_313-10799	PAE ONGGA::IRGC 18418-1	IRGC 127704	Indonesia	trop	T/T
IRIS_313-10800	PALOTAN MELATI::IRGC 18426-2	IRGC 128127	Indonesia	trop	T/T
IRIS_313-10801	PARE BUWUN::IRGC 18456-2	IRGC 132378	Indonesia	trop	T/T
IRIS_313-10815	SIDJANGGUK::IRGC 18826-2	IRGC 135632	Indonesia	trop	T/T
IRIS_313-10816	SIDJERO GUNDIL::IRGC 18829-2	IRGC 128164	Indonesia	trop	T/T
IRIS_313-10817	SLAMET::IRGC 18900-3	IRGC 135796	Indonesia	trop	T/T
IRIS_313-10802	PEUTEUJ::IRGC 18484-1		Indonesia	trop	T/T
IRIS_313-10827	BINARITOS::IRGC 19391-1	IRGC 128242	Philippines	trop	T/T
IRIS_313-10828	IKOGAN::IRGC 19412-1	IRGC 128319	Philippines	trop	T/T
IRIS_313-10829	INAMBOG::IRGC 19415-1	IRGC 128320	Philippines	trop	T/T
IRIS_313-10803	PLAMPEYAN::IRGC 18494-1		Indonesia	trop	T/T
IRIS_313-10830	INAPORAONAN::IRGC 19418-1	IRGC 127429	Philippines	trop	T/T
IRIS_313-10831	MALANDI 2::IRGC 19454-2	IRGC 132355	Philippines	trop	T/T
IRIS_313-10832	MALASAY::IRGC 19456-1	IRGC 128377	Philippines	trop	T/T
IRIS_313-10841	KETAN NANGKA::IRGC 19961-2	IRGC 128077	Indonesia	trop	T/T
IRIS_313-10805	PULO::IRGC 18519-1	IRGC 127746	Indonesia	trop	T/T
IRIS_313-10808	RANTE::IRGC 18608-2	IRGC 128147	Indonesia	trop	T/T
IRIS_313-10809	SAMPANG KUNING::IRGC 18678-2	IRGC 128158	Indonesia	trop	T/T
IRIS_313-10918	T Q QI QINYUHAYUHA::IRGC 23342-3	IRGC 135803	Philippines	trop	T/T
IRIS_313-10919	PINIDWA QAN QIPUGO PINGKITAN::IRGC 23359-1	IRGC 127731	Philippines	trop	T/T
IRIS_313-10920	PINIDWA QAN QIPUGO QELEK::IRGC 23360-1	IRGC 127732	Philippines	trop	T/T
IRIS_313-10931	PAKWALAN::IRGC 24156-1	IRGC 132025	Philippines	trop	T/T
IRIS_313-10936	KETAN GUNDIL::IRGC 24568-1	IRGC 127504	Indonesia	trop	T/T
IRIS_313-10945	BULAK::IRGC 24884-1	IRGC 128247	Indonesia	trop	T/T
IRIS_313-10949	TEKALAK::IRGC 25154-1	IRGC 127851	Indonesia	trop	T/T
IRIS_313-10950	ASE PULU BOLONG::IRGC 25171-1	IRGC 127174	Indonesia	trop	T/T
IRIS_313-10956	PUTUS TOLO::IRGC 25636-2	IRGC 128144	Indonesia	trop	T/T
IRIS_313-10959	SITABO TABO::IRGC 25798-1	IRGC 128473	Indonesia	trop	T/T
IRIS_313-10999	LANDEO::IRGC 27164-1	IRGC 127550	Indonesia	trop	T/T
IRIS_313-11001	PAEDAI SOBUDI::IRGC 27222-1	IRGC 128421	Indonesia	trop	T/T
IRIS_313-11003	PAE MEETO::IRGC 27254-1	IRGC 127918	Indonesia	trop	T/T
IRIS_313-11005	PULU LOTONG::IRGC 27380-2	IRGC 128140	Indonesia	trop	T/T
IRIS_313-11007	PULUT BONGO::IRGC 27397-2	IRGC 128141	Indonesia	trop	T/T
IRIS_313-11008	PULUT CENRANA::IRGC 27400-2	IRGC 128142	Indonesia	trop	T/T
IRIS_313-11009	PULUT HALAPA::IRGC 27403-1	IRGC 127749	Indonesia	trop	T/T
IRIS_313-10991	GINATOS::IRGC 26876-1	IRGC 128298	Philippines	trop	T/T
IRIS_313-11044	BUKU::IRGC 28683-2	IRGC 128005	Malaysia	trop	T/T
IRIS_313-10992	PILIT TAPUL::IRGC 26887-1	IRGC 127730	Philippines	trop	T/T
IRIS_313-11046	LALANGIT::IRGC 28715-1		Malaysia	trop	T/T
IRIS_313-10993	LANNAB::IRGC 26936-2	IRGC 132349	Philippines	trop	T/T
IRIS_313-10994	PANGETAN::IRGC 26942-3	IRGC 135783	Philippines	trop	T/T
IRIS_313-11100	MAMON::IRGC 30792-1		Liberia	trop	T/T
IRIS_313-11102	D 1-39::IRGC 30868-1		Liberia	trop	T/T
IRIS_313-11103	D 1-147::IRGC 30894-2	IRGC 132329	Liberia	trop	T/T
IRIS_313-11104	D 3-102::IRGC 30972-1	IRGC 131978	Liberia	trop	T/T
IRIS_313-11106	D 4-193::IRGC 31083-2	IRGC 132330	Liberia	trop	T/T
IRIS_313-11107	ZANTON::IRGC 31248-1	IRGC 132055	Liberia	trop	T/T
IRIS_313-11117	KAYELI KUNING::IRGC 31974-1	IRGC 127502	Indonesia	trop	T/T
IRIS_313-11121	GBRA::IRGC 32474-2	IRGC 132249	Liberia	trop	T/T
IRIS_313-11183	KETAN LEMBAYUNGAN::IRGC 35745-2	IRGC 132311	Indonesia	trop	T/T
IRIS_313-11238	IAC 1132::IRGC 39052-1		Brazil	trop	T/T
IRIS_313-11248	NIAW KHAMIN::IRGC 40222-1	IRGC 127676	Thailand	trop	T/T
IRIS_313-11311	CICIH KAPUK::IRGC 43377-3	IRGC 135745	Indonesia	trop	T/T
IRIS_313-11314	PELAU::IRGC 43538-2	IRGC 132379	Indonesia	trop	T/T
IRIS_313-11328	PADI BURIH::IRGC 44081-1	IRGC 127699	Malaysia	trop	T/T
IRIS_313-11337	LAWA AN::IRGC 44544-2	IRGC 132255	Philippines	trop	T/T
IRIS_313-11340	MINANOK::IRGC 44637-2	IRGC 135639	Philippines	trop	T/T
IRIS_313-11376	TOS 7536::IRGC 46985-2	IRGC 132312	Cote d'Ivoire	trop	T/T
IRIS_313-11379	CADIDIT (GLUT)::IRGC 47161-1	IRGC 127245	Philippines	trop	T/T
IRIS_313-11380	CA ONG (WHITE)::IRGC 47174-1	IRGC 128253	Philippines	trop	T/T
IRIS_313-11397	TAMBU::IRGC 48932-1	IRGC 132044	Indonesia	trop	T/T
IRIS_313-11424	SINAPLED::IRGC 50402-1	IRGC 127807	Philippines	trop	T/T
IRIS_313-11426	CHATAO::IRGC 50456-1	IRGC 128260	Brazil	trop	T/T
IRIS_313-11427	GEM OU BRAZIL::IRGC 50470-1	IRGC 128295	Brazil	trop	T/T
B018	American Huangkedao	IRGC 135827	United States of America	trop	T/T
B037	Nanoay P.A	IRGC 135999	Argentina	trop	T/T
B053	80 A 97 YR 303-304-1-3	IRGC 135819	Australia	trop	T/T
B054	80050 YR 72136-43	IRGC 135817	Australia	trop	T/T
B188	IRAT 36	IRGC 135944	Cote d'Ivoire	trop	T/T
B189	IRAT 669	IRGC 135945	Cote d'Ivoire	trop	T/T
B190	ITA 221		Nigeria	trop	T/T
B191	80 A 60 YR 71009-1-5	IRGC 135818	Australia	trop	T/T
B196	Taidongludao		Taiwan	trop	T/T
CX106	SAL BUI BAO	IRGC 136040	Viet Nam	trop	T/T
CX111	Giza 14	IRGC 135894	Egypt	trop	T/T
CX113	Biniapan	IRGC 135846	_no_info	trop	T/T
CX129	MOLOK	IRGC 135986	Indonesia	trop	T/T
CX151	AZUCENA	IRGC 117264	Philippines	trop	T/T
CX214	Brazil Nuodao	IRGC 135849	Brazil	trop	T/T
CX248	Kinandang Patong	IRGC 135970	Philippines	trop	T/T
CX262	IAC 3	IRGC 135912	Brazil	trop	T/T
CX266	DINORADO	IRGC 135880	Philippines	trop	T/T
CX269	IAC 165	IRGC 135911	Brazil	trop	T/T
CX285	Nonglinnuo	IRGC 136010	China	trop	T/T
CX352	BD 007	IRGC 135839	China	trop	T/T
CX355	Yunlu 102	IRGC 136085	China	trop	T/T
CX371	NERICA 1	IRGC 136000	Cote d'Ivoire	trop	T/T
CX77	Lemont	IRGC 117802	United States of America	trop	T/T
IRIS_313-8664	SITORU::IRGC 66669-1		Indonesia	trop	T/T
IRIS_313-8356	BLICCA::IRGC 47151-1	IRGC 126188	Philippines	trop	T/T
IRIS_313-10051	TSIVIMBININA::IRGC 69890-1	IRGC 127067	Madagascar	trop	T/T
IRIS_313-8314	BEUREUM MEULIT::IRGC 35563-1	IRGC 126047	Indonesia	trop	T/T
IRIS_313-9201	ARC 6044::IRGC 12190-1	IRGC 126146	India	trop	T/T
IRIS_313-8339	BOND::IRGC 66755-1	IRGC 125603	United States of America	trop	T/T
IRIS_313-8976	SKY BONNET::IRGC 66759-1	IRGC 125902	United States of America	trop	T/T
IRIS_313-9491	BLUE BELLE::IRGC 51125-1	IRGC 125685	United States of America	trop	T/T
IRIS_313-10076	SHINA MOCHI::IRGC 74523-1	IRGC 125900	Japan	trop	T/T
IRIS_313-10099	MANONGAZATO::IRGC 77876-1	IRGC 126303	Madagascar	trop	T/T
IRIS_313-8065	SAMBA::GERVEX 186-C1	IRGC 122238	Italy	trop	T/T
IRIS_313-8180	DELLMONT::GERVEX 1647-C1	IRGC 122035	United States of America	trop	T/T
IRIS_313-8193	LACASSINE::GERVEX 1660-C1	IRGC 122146	United States of America	trop	T/T
IRIS_313-8185	GLADIO::GERVEX 1652-C1	IRGC 122061	Italy	trop	T/T
IRIS_313-7922	IRAT 234::C1	IRGC 122119	French Guiana	trop	T/T
IRIS_313-7850	BODA 148-3::GERVEX 8258-C1	IRGC 121985	Madagascar	trop	T/T
IRIS_313-7992	VARY LAVA 90::GERVEX 8254-C1	IRGC 122275	Madagascar	trop	T/T
IRIS_313-8061	75 UPLA::GERVEX 161-C1	IRGC 121954	Argentina	trop	T/T
IRIS_313-8060	77 UPLA::GERVEX 159-C1	IRGC 121955	Argentina	trop	T/T
IRIS_313-8213	GRAAL::GERVEX 1682-C1	IRGC 122070	France	trop	T/T
IRIS_313-11464	CARAWI::IRGC 52887-1	IRGC 128254	Philippines	trop	T/T
IRIS_313-11496	BALU PRIA::IRGC 54158-1	IRGC 131969	Indonesia	trop	T/T
IRIS_313-12031	P T Q QINDONAAL::IRGC 80410-1	IRGC 128437	Philippines	trop	T/T
IRIS_313-12069	PULUT MAS::IRGC 82676-1	IRGC 128438	Indonesia	trop	T/T
IRIS_313-10581	P PEY SIQAT::IRGC 8129-1	IRGC 127741	Philippines	trop	T/T
IRIS_313-10759	ANDEL::IRGC 17153-2	IRGC 127927	Indonesia	trop	T/T
IRIS_313-10767	DJANGGOT::IRGC 17491-2	IRGC 128032	Indonesia	trop	T/T
IRIS_313-10796	MOLOG::IRGC 18282-1	IRGC 128390	Indonesia	trop	T/T
IRIS_313-11004	PAE SANGGULA::IRGC 27297-1	IRGC 128423	Indonesia	trop	T/T
IRIS_313-11105	D 3-130::IRGC 30986-2	IRGC 132247	Liberia	trop	T/T
IRIS_313-11109	B 106::IRGC 31352-1	IRGC 128231	Liberia	trop	T/T
IRIS_313-11159	HYB 5-2-1-1-4::IRGC 34283-2	IRGC 132251	Cote d'Ivoire	trop	T/T
IRIS_313-11161	SADU::IRGC 34514-2	IRGC 132266	Liberia	trop	T/T
CX132	AP 423	IRGC 135830	India	trop	T/T
CX241	IAC 47	IRGC 135913	Brazil	trop	T/T
CX372	NERICA 2	IRGC 136001	Cote d'Ivoire	trop	T/T
CX243	IR 47686-6-2-1-1	IRGC 135922	Philippines	trop	T/C
IRIS_313-11329	PADI JALAI BELA::IRGC 44084-1	IRGC 127701	Malaysia	trop	T/C
CX367	Haogelao		China	trop	T/C
	freq of OsSh1-t70		0.949864

## Sheet: temp
Assay ID	Varitey name of the genetic stock	Accession	Original producing area	Subpopulation	Allele
CX317	MR 19	IRGC 135992	Malaysia	temp	T/T
CX344	Hexi 41		China	temp	T/T
IRIS_313-15904	JINBUBYEO::G1	IRGC 126967	Korea, Republic of	temp	T/T
IRIS_313-9814	AMARELO::IRGC 9389-1	IRGC 121249	Hungary	temp	T/T
IRIS_313-9724	AI DA ZHONG::IRGC 59348-1	IRGC 121246	China	temp	T/T
IRIS_313-9759	OEIRAS::IRGC 286-1	IRGC 125860	Portugal	temp	T/T
IRIS_313-9880	PI 282203::IRGC 16292-1	IRGC 121471	Hungary	temp	T/T
IRIS_313-9811	KOPANCSI KEREK::IRGC 9305-1	IRGC 125808	Hungary	temp	T/T
IRIS_313-9081	TAKAO MOCHI::IRGC 2564-1	IRGC 125915	Japan	temp	T/T
IRIS_313-10258	BULI INIA::IRGC 116961-1	IRGC 126050	Chile	temp	T/T
IRIS_313-9249	KANU DAM::IRGC 29755-1	IRGC 125794	Cambodia	temp	T/T
IRIS_313-8665	M 7::IRGC 34281-1	IRGC 127058	United States of America	temp	T/T
IRIS_313-8856	S 201::IRGC 55230-1	IRGC 125893	United States of America	temp	T/T
IRIS_313-9002	KOTOBUKI MOCHI::IRGC 2545-1	IRGC 117518	Japan	temp	T/T
IRIS_313-9725	DA DAO TOU::IRGC 59499-1	IRGC 125718	China	temp	T/T
IRIS_313-9769	MURASAHITSUTSURI::IRGC 2493-1	IRGC 125846	Japan	temp	T/T
IRIS_313-9813	SZANISZLO 2::IRGC 9353-1	IRGC 125908	Hungary	temp	T/T
IRIS_313-9937	ROCCA::IRGC 50351-1	IRGC 125888	Italy	temp	T/T
IRIS_313-9964	WIR 1951::IRGC 51643-1	IRGC 125938	Georgia	temp	T/T
IRIS_313-9996	SUWEON 295::IRGC 58368-1	IRGC 126990	Korea, Republic of	temp	T/T
IRIS_313-10057	CHUGOKU 68 HEN::IRGC 72514-1	IRGC 125707	Japan	temp	T/T
IRIS_313-10083	BETIS::IRGC 74581-1	IRGC 125679	Spain	temp	T/T
IRIS_313-10084	SENIA::IRGC 74582-1	IRGC 125899	Spain	temp	T/T
IRIS_313-9771	BERGREIS::IRGC 3150-1	IRGC 126185	Austria	temp	T/T
IRIS_313-9539	TEXAS PATNA 49::IRGC 6077-1	IRGC 125920	United States of America	temp	T/T
IRIS_313-10228	HAN NUO::IRGC 82350-1	IRGC 125758	China	temp	T/T
IRIS_313-8026	GIOVANNI MARCHETTI::GERVEX 62-C1	IRGC 122056	Italy	temp	T/T
IRIS_313-8114	FAISCA::GERVEX 900-C1	IRGC 122045	Portugal	temp	T/T
IRIS_313-8113	ESCARLATE::GERVEX 887-C1	IRGC 122043	Portugal	temp	T/T
IRIS_313-8109	CAMPINO::GERVEX 824-C1	IRGC 121996	Portugal	temp	T/T
IRIS_313-8025	ITALPATNA 48::GERVEX 60-C1	IRGC 122121	Italy	temp	T/T
IRIS_313-8097	ULLAL::GERVEX 556-C1	IRGC 122271	Spain	temp	T/T
IRIS_313-8118	IBO 400::GERVEX 943-C1	IRGC 122085	Portugal	temp	T/T
IRIS_313-8145	SUPER::GERVEX 1304-C1	IRGC 122257	Tanzania	temp	T/T
IRIS_313-8126	PLOVDIV 24::GERVEX 1168-C1	IRGC 122204	Bulgaria	temp	T/T
IRIS_313-8216	ROXANI::GERVEX 1686-C1	IRGC 122222	Greece	temp	T/T
IRIS_313-8039	LOTO::GERVEX 104-C1	IRGC 122151	Italy	temp	T/T
IRIS_313-8111	CARRICO::GERVEX 828-C1	IRGC 122001	Portugal	temp	T/T
IRIS_313-8024	RIBE 253::GERVEX 54-C1	IRGC 122217	Italy	temp	T/T
IRIS_313-8052	SMERALDO::GERVEX 138-C1	IRGC 122253	Italy	temp	T/T
IRIS_313-8095	SHSS 53::GERVEX 550-C1	IRGC 122251	Spain	temp	T/T
IRIS_313-8105	THAIPERLA::GERVEX 696-C1	IRGC 122265	United States of America	temp	T/T
IRIS_313-8087	FRANCES::GERVEX 527-C1	IRGC 122051	Spain	temp	T/T
IRIS_313-8149	TOPAZIO::GERVEX 1332-C1	IRGC 122268	Portugal	temp	T/T
IRIS_313-8129	RODINA::GERVEX 1234-C1	IRGC 122219	Bulgaria	temp	T/T
IRIS_313-8050	MIARA::GERVEX 129-C1	IRGC 122170	Italy	temp	T/T
IRIS_313-8099	FLIPPER::GERVEX 597-C1	IRGC 122049	Italy	temp	T/T
IRIS_313-8090	MARENY::GERVEX 535-C1	IRGC 122162	Spain	temp	T/T
IRIS_313-8204	S 102::GERVEX 1671-C1	IRGC 121817	United States of America	temp	T/T
IRIS_313-8119	JUBILIENI::GERVEX 992-C1	IRGC 122126	Bulgaria	temp	T/T
IRIS_313-8084	CAPATAZ::GERVEX 521-C1	IRGC 121998	Spain	temp	T/T
IRIS_313-8208	LUSITO IRRADIADO 859-85-2::GERVEX 1676-C1	IRGC 122152	Portugal	temp	T/T
IRIS_313-8112	CHIPKA::GERVEX 837-C1	IRGC 122007	Bulgaria	temp	T/T
IRIS_313-8096	SR 113::GERVEX 553-C1	IRGC 122256	Spain	temp	T/T
IRIS_313-8033	LOMELLINO::GERVEX 83-C1	IRGC 122149	Italy	temp	T/T
IRIS_313-8125	PLOVDIV 22::GERVEX 1167-C1	IRGC 122203	Bulgaria	temp	T/T
IRIS_313-8132	RUBI::GERVEX 1247-C1	IRGC 122229	Portugal	temp	T/T
IRIS_313-8164	YRM 6-2::GERVEX 1508-C1	IRGC 122300	Australia	temp	T/T
IRIS_313-8160	CT 58::GERVEX 1491-C1	IRGC 122024	Colombia	temp	T/T
IRIS_313-8128	PRECOZ 2 F A::GERVEX 1182-C1	IRGC 122208	Argentina	temp	T/T
IRIS_313-8162	RPC 12::GERVEX 1505-C1	IRGC 122223	China	temp	T/T
IRIS_313-11536	WIR 2091::IRGC 57536-1	IRGC 128502	Georgia	temp	T/T
IRIS_313-11571	BAI MANG AI ZHONG::IRGC 59408-1	IRGC 128235	China	temp	T/T
IRIS_313-11574	HEI TOU HONG::IRGC 59595-1	IRGC 128307	China	temp	T/T
IRIS_313-11575	HONG PI NUO::IRGC 59638-1	IRGC 127415	China	temp	T/T
IRIS_313-11578	LUAN DAO::IRGC 59762-1	IRGC 128370	China	temp	T/T
IRIS_313-11582	WAN GENG BAI DAO TOU::IRGC 59948-1	IRGC 128499	China	temp	T/T
IRIS_313-11584	YI SUI QI::IRGC 60088-1	IRGC 128508	China	temp	T/T
IRIS_313-11586	36037-1::IRGC 60177-2	IRGC 132313	China	temp	T/T
IRIS_313-11651	FEI ZHAO 12::IRGC 62683-1	IRGC 128291	China	temp	T/T
IRIS_313-11652	GONG SHE 9::IRGC 62693-1	IRGC 128303	China	temp	T/T
IRIS_313-11653	MA SHE 8::IRGC 62750-1	IRGC 128384	China	temp	T/T
IRIS_313-11654	PL 3165::IRGC 62827-1	IRGC 128434	China	temp	T/T
IRIS_313-11655	SI WAN 14::IRGC 63019-1	IRGC 127815	China	temp	T/T
IRIS_313-11689	DECHANGBYEO::IRGC 64858-1	IRGC 128275	Korea, Republic of	temp	T/T
IRIS_313-11702	CN 1067::IRGC 65680-1	IRGC 127285	United States of America	temp	T/T
IRIS_313-11803	MAO ZHA NUO::IRGC 70335-1	IRGC 127608	China	temp	T/T
IRIS_313-11908	DUAN SHEN ZI::IRGC 73962-1	IRGC 128284	China	temp	T/T
IRIS_313-11931	PEI ZAO 15::IRGC 75247-1		China	temp	T/T
IRIS_313-11984	BLAU BLA::IRGC 78460-1		Viet Nam	temp	T/T
IRIS_313-12054	HUA 24::IRGC 82127-1	IRGC 128312	China	temp	T/T
IRIS_313-12059	LIGEN 2::IRGC 82398-1	IRGC 128364	China	temp	T/T
IRIS_313-12061	YUNLEN 13::IRGC 82402-1	IRGC 128509	China	temp	T/T
IRIS_313-12217	WEONJU 8::IRGC 90845-1	IRGC 128501	Korea, Republic of	temp	T/T
IRIS_313-10437	NORIN 21::IRGC 493-1	IRGC 128409	Japan	temp	T/T
IRIS_313-10440	NAGKAYAT::IRGC 584-1	IRGC 127642	Philippines	temp	T/T
IRIS_313-10558	LITCHIKIANG::IRGC 7287-1	IRGC 128367	China	temp	T/T
IRIS_313-10559	FI LAI FENG::IRGC 7288-1	IRGC 127369	China	temp	T/T
IRIS_313-10563	SHA TIAO TSAO::IRGC 7339-1	IRGC 128469	China	temp	T/T
IRIS_313-10564	250 KUNGANI 1::IRGC 7370-1	IRGC 128209	Japan	temp	T/T
IRIS_313-10569	BEN KEI::IRGC 7769-1	IRGC 128240	Japan	temp	T/T
IRIS_313-10570	CHUSEI HONEN::IRGC 7777-1	IRGC 128263	Japan	temp	T/T
IRIS_313-10677	DEWAMINORI::IRGC 12743-1	IRGC 128277	Japan	temp	T/T
IRIS_313-10837	BACK KYUNG ZO::IRGC 19698-2	IRGC 132323	Korea, Republic of	temp	T/T
IRIS_313-10838	SSAL BYEO::IRGC 19867-2	IRGC 132370	Korea, Republic of	temp	T/T
IRIS_313-10840	YE ZO::IRGC 19888-1	IRGC 128507	Korea, Republic of	temp	T/T
IRIS_313-10916	SRAU SLAP::IRGC 23267-2		Cambodia	temp	T/T
IRIS_313-11153	CT 45::IRGC 34027-2	IRGC 128517	India	temp	T/T
IRIS_313-11198	K 78-13::IRGC 36794-2	IRGC 132425	India	temp	T/T
IRIS_313-11201	CHING HSI 15::IRGC 36852-1	IRGC 135564	China	temp	T/T
IRIS_313-11202	4583::IRGC 36894-2	IRGC 127920	China	temp	T/T
IRIS_313-11336	IREQUIN::IRGC 44476-2	IRGC 128519	Philippines	temp	T/T
B002	Sansuijin	IRGC 136041	China	temp	T/T
B016	Aomierte 168	IRGC 135829	Hungary	temp	T/T
B017	Aerjituo	IRGC 135822	Bulgaria	temp	T/T
B023	Gaoliqiu	IRGC 135891	Democratic People's Republic of Korea	temp	T/T
B034	Albania Rice	IRGC 135825	Albania	temp	T/T
B045	Gongchengxiang	IRGC 135896	Japan	temp	T/T
B046	Qiutianxiaoting	IRGC 136032	Japan	temp	T/T
B055	YR 196	IRGC 136080	Australia	temp	T/T
B056	Tieganwu		China	temp	T/T
B066	Guangkexiangnuo		China	temp	T/T
B068	Gaoyangdiandao dahongmang		China	temp	T/T
B071	Muxiqiu		China	temp	T/T
B100	Hongkezhenuo		China	temp	T/T
B103	Laohongdao		China	temp	T/T
B110	Huangpinuo		China	temp	T/T
B111	Zimangfeie		China	temp	T/T
B117	Lixingeng		China	temp	T/T
B122	Liaogeng 287		China	temp	T/T
B124	Geng 87-304		China	temp	T/T
B152	Zaoshunonghu 6		China	temp	T/T
B154	Liming B		China	temp	T/T
B162	Baigedao		China	temp	T/T
B179	Keluoduo B	IRGC 135966	France	temp	T/T
B183	Qingnuo Kyohatamochi	IRGC 136030	Japan	temp	T/T
B204	Longhuamaohu		China	temp	T/T
B212	Chikenuo		China	temp	T/T
B218	Wuzidui		China	temp	T/T
B223	Cungunuo		China	temp	T/T
B225	Guantuibaihe 1		China	temp	T/T
B226	Heimangdao		China	temp	T/T
B258	Xingguo		China	temp	T/T
CX116	Wudadaozhong	IRGC 136070	Democratic People's Republic of Korea	temp	T/T
CX14	Chennong 265		China	temp	T/T
CX213	Chennong 89366		China	temp	T/T
CX287	C52		China	temp	T/T
CX315	Zidao	IRGC 136097	Democratic People's Republic of Korea	temp	T/T
CX329	Jinchuanyihao	IRGC 135956	China	temp	T/T
CX330	Yueguang	IRGC 136084	Japan	temp	T/T
CX345	Yungeng 23		China	temp	T/T
CX350	Wuyugeng 20		China	temp	T/T
CX383	Hongza		China	temp	T/T
CX384	Fengza		China	temp	T/T
CX389	Jinyuan 85	IRGC 135960	China	temp	T/T
CX391	YJ 30	IRGC 136079	China	temp	T/T
CX397	Nangeng 46 (Soft Rice)		China	temp	T/T
CX47	Diangeng	IRGC 135879	China	temp	T/T
CX49	NAN-29-2	IRGC 135998	China	temp	T/T
CX534	Tongnian 1	IRGC 136059	China	temp	T/T
CX56	Yunguang 8		China	temp	T/T
CX57	Zhongchao 123		China	temp	T/T
CX78	M 401	IRGC 135978	United States of America	temp	T/T
CX578	C21		Philippines	temp	T/T
IRIS_313-8200	OPALE::GERVEX 1667-C1	IRGC 122183	Italy	temp	T/T
B240	Zhengdao 5		China	temp	T/T
IRIS_313-8399	68-2::IRGC 14546-1	IRGC 126113	France	temp	T/T
IRIS_313-8890	WIR 1072::IRGC 57496-1	IRGC 121541	Belgium	temp	T/T
IRIS_313-9346	SHINCHIKU IKU 103::IRGC 10430-1	IRGC 121501	Taiwan	temp	T/T
IRIS_313-9140	81 A 32::IRGC 60162-1	IRGC 125631	China	temp	T/T
IRIS_313-9438	7507-137::IRGC 40081-1	IRGC 121242	Japan	temp	T/T
IRIS_313-9703	CHIANAN 8::IRGC 90-1	IRGC 125701	Taiwan	temp	T/T
IRIS_313-9770	RAZZA 77::IRGC 3130-1		Italy	temp	T/T
IRIS_313-8755	NORIN 6::IRGC 2633-1	IRGC 126120	Japan	temp	T/T
IRIS_313-9228	HOKUSETSU::IRGC 65705-1	IRGC 125764	Japan	temp	T/T
IRIS_313-9233	CHUNG YI::IRGC 1427-1	IRGC 125709	China	temp	T/T
IRIS_313-9379	HWANGJO::IRGC 55547-1	IRGC 125768	Korea, Republic of	temp	T/T
IRIS_313-9410	CI 9498::IRGC 2134-1	IRGC 125712	United States of America	temp	T/T
IRIS_313-9463	CI 1600::IRGC 16305-1	IRGC 125710	United States of America	temp	T/T
IRIS_313-9468	NONG KE::IRGC 59807-1	IRGC 125856	China	temp	T/T
IRIS_313-9698	JO SANG DAE YA::IRGC 90852-1	IRGC 125788	Democratic People's Republic of Korea	temp	T/T
IRIS_313-9701	TAICHUNG 65::IRGC 79-1	IRGC 125911	Taiwan	temp	T/T
IRIS_313-9702	TAICHUNG 179::IRGC 85-1	IRGC 125910	Taiwan	temp	T/T
IRIS_313-9782	BENLLOK::IRGC 3404-1	IRGC 127036	Peru	temp	T/T
IRIS_313-9790	JAPONES BALILLA::IRGC 5785-1	IRGC 125781	Uruguay	temp	T/T
IRIS_313-9838	TEPUKE::IRGC 12872-1	IRGC 125919	New Zealand	temp	T/T
IRIS_313-9839	O. SATIVA::IRGC 12876-1	IRGC 125862	Spain	temp	T/T
IRIS_313-9884	FUKUSHIMA MOCHI (GLUT)::IRGC 19296-1	IRGC 125743	Japan	temp	T/T
IRIS_313-9886	HUK ZO::IRGC 19760-1	IRGC 125767	Korea, Republic of	temp	T/T
IRIS_313-9887	JEUK DO::IRGC 19775-1	IRGC 125784	Korea, Republic of	temp	T/T
IRIS_313-9890	WA BANG::IRGC 19880-1	IRGC 125934	Korea, Republic of	temp	T/T
IRIS_313-9891	YONG AN HUK::IRGC 19891-1	IRGC 125945	Korea, Republic of	temp	T/T
IRIS_313-9974	HEUKSANJO::IRGC 55536-1	IRGC 125761	Korea, Republic of	temp	T/T
IRIS_313-10014	SANT ANDREA::IRGC 65732-1	IRGC 125898	Italy	temp	T/T
IRIS_313-10059	DACHEONGBYEO::IRGC 72533-1	IRGC 125717	Korea, Republic of	temp	T/T
IRIS_313-10089	KALIN::IRGC 77312-1	IRGC 125791	Bulgaria	temp	T/T
IRIS_313-10092	CHALBYEO::IRGC 77639-1	IRGC 125698	Korea, Republic of	temp	T/T
IRIS_313-10093	CHEONJUDO::IRGC 77644-1	IRGC 125700	Korea, Republic of	temp	T/T
IRIS_313-10097	MAEKJO::IRGC 77666-1	IRGC 125830	Korea, Republic of	temp	T/T
IRIS_313-10164	HAN NUO::IRGC 59591-1	IRGC 125757	China	temp	T/T
IRIS_313-10379	IR 73688-57-2::IRGC 117383-1	IRGC 125980	Philippines	temp	T/T
IRIS_313-8481	DAN YAN NUO::IRGC 4860-1	IRGC 126198	China	temp	T/T
IRIS_313-10242	H 305-84::IRGC 116988-1	IRGC 127074	Hungary	temp	T/T
IRIS_313-10373	IR 68333-R-R-B-19::IRGC 117381-1	IRGC 126027	Philippines	temp	T/T
IRIS_313-8387	FU LI HONG::IRGC 70250-1	IRGC 125610	China	temp	T/T
IRIS_313-10124	GALSAEGSSAL SHAREI::IRGC 82881-1		Korea, Republic of	temp	T/T
IRIS_313-8134	S 102/2::GERVEX 1251-C1	IRGC 121816	Portugal	temp	T/T
IRIS_313-8141	SELN 244 A 6-20::GERVEX 1273-C1	IRGC 122244	Australia	temp	T/T
IRIS_313-8127	POLIZESTI 28::GERVEX 1170-C1	IRGC 122207	Bulgaria	temp	T/T
IRIS_313-8142	SETTANTUNO::GERVEX 1279-C1	IRGC 122249	Portugal	temp	T/T
IRIS_313-8085	CLOT::GERVEX 523-C1	IRGC 122016	Spain	temp	T/T
IRIS_313-8136	SAFARI::GERVEX 1256-C1	IRGC 121819	Portugal	temp	T/T
IRIS_313-8138	SALOIO::GERVEX 1259-C1	IRGC 122235	Portugal	temp	T/T
IRIS_313-8151	VALTEJO::GERVEX 1355-C1	IRGC 122273	Portugal	temp	T/T
IRIS_313-8032	PIEMONTE::GERVEX 81-C1	IRGC 122202	Italy	temp	T/T
IRIS_313-8066	GHIBLI::GERVEX 187-C1	IRGC 122053	Italy	temp	T/T
IRIS_313-8123	MUGA::GERVEX 1099-C1	IRGC 122175	Portugal	temp	T/T
IRIS_313-8148	TIMICH 108::GERVEX 1325-C1	IRGC 122267	Romania	temp	T/T
IRIS_313-8135	SAEDINENIE::GERVEX 1255-C1	IRGC 121818	Bulgaria	temp	T/T
IRIS_313-8171	AUZGUSTA::GERVEX 1634-C1	IRGC 121972	Hungary	temp	T/T
IRIS_313-8075	HARRA::GERVEX 501-C1	IRGC 122078	Australia	temp	T/T
IRIS_313-8165	CIGALON::GERVEX 1514-C1	IRGC 122013	France	temp	T/T
IRIS_313-8218	SAKHA 103::GERVEX 1688-C1	IRGC 122234	Egypt	temp	T/T
IRIS_313-8140	SANGHAI::GERVEX 1264-C1	IRGC 122241	China	temp	T/T
IRIS_313-8147	T 757::GERVEX 1316-C1	IRGC 122259	India	temp	T/T
IRIS_313-11661	91-382::IRGC 63464-1	IRGC 131960	Bhutan	temp	T/T
IRIS_313-11672	RAI MANULA::IRGC 64138-1	IRGC 128445	Nepal	temp	T/T
IRIS_313-11725	ZUIHOU::IRGC 66982-1	IRGC 128514	Japan	temp	T/T
IRIS_313-11829	MUNJI::IRGC 70928-1	IRGC 128396	Pakistan	temp	T/T
IRIS_313-11875	CHUBU 17::IRGC 72505-1	IRGC 128262	Japan	temp	T/T
IRIS_313-11800	FAN GENG 6::IRGC 70243-1	IRGC 136098	China	temp	T/T
IRIS_313-11890	C 722323::IRGC 73147-1	IRGC 128252	Taiwan	temp	T/T
IRIS_313-11973	NOINJO::IRGC 77669-1	IRGC 132020	Korea, Republic of	temp	T/T
IRIS_313-12003	GYEONGSAN 1::IRGC 79404-1	IRGC 128305	Korea, Republic of	temp	T/T
IRIS_313-11981	TAICHUNG 188::IRGC 78209-1	IRGC 132043	Taiwan	temp	T/T
IRIS_313-10429	TAICHUNG 150::IRGC 80-1	IRGC 127834	Taiwan	temp	T/T
IRIS_313-10430	GINMASARI::IRGC 242-1	IRGC 128299	Japan	temp	T/T
IRIS_313-10469	KINUGASAWASE::IRGC 2609-1	IRGC 128347	Japan	temp	T/T
IRIS_313-10567	AIKAWA 44::IRGC 7676-1	IRGC 128212	Japan	temp	T/T
IRIS_313-10568	OITA MII 120::IRGC 7696-1	IRGC 128414	Japan	temp	T/T
IRIS_313-10583	TSAO SIAO PEH TAO::IRGC 8265-2	IRGC 128194	China	temp	T/T
IRIS_313-10631	SHINCHIKU IKU 97::IRGC 10429-1	IRGC 127798	Taiwan	temp	T/T
IRIS_313-10642	SACHIKAZE::IRGC 10891-1	IRGC 128455	Japan	temp	T/T
IRIS_313-10617	KARA SHALI::IRGC 9293-1	IRGC 131998	Uzbekistan	temp	T/T
IRIS_313-10618	CHINES::IRGC 9316-1	IRGC 128261	Portugal	temp	T/T
IRIS_313-10839	TAE GU NA::IRGC 19875-2	IRGC 132270	Korea, Republic of	temp	T/T
IRIS_313-10967	IAS 22-8 PALMAR::IRGC 26058-1	IRGC 128315	Brazil	temp	T/T
IRIS_313-11155	K 113::IRGC 34107-1	IRGC 128326	India	temp	T/T
IRIS_313-11246	7516-14::IRGC 40090-3	IRGC 132271	Japan	temp	T/T
B001	Heibiao	IRGC 135900	China	temp	T/T
B004	Qiuguangtengxi 104	IRGC 136031	Japan	temp	T/T
B005	Wanshi	IRGC 136067	Japan	temp	T/T
B008	Baxiang		Viet Nam	temp	T/T
B014	Wuziluosi 215	IRGC 136072	Uzbekistan	temp	T/T
B038	Nabated A Smar	IRGC 135997	Egypt	temp	T/T
B047	Zhenfu 8	IRGC 136092	Korea, Republic of	temp	T/T
B057	Xiushui 115		China	temp	T/T
B077	Yizhixiang		China	temp	T/T
B102	Maguzi		China	temp	T/T
B143	76--1		China	temp	T/T
B160	Shuiyuan 300Li		China	temp	T/T
B161	Yelicanghua		China	temp	T/T
B166	Jianghuadao	IRGC 135953	Democratic People's Republic of Korea	temp	T/T
B167	Qingjinzaosheng	IRGC 136029	Democratic People's Republic of Korea	temp	T/T
B168	Zhuyuan	IRGC 136096	Japan	temp	T/T
B169	Ailuyu		Japan	temp	T/T
B170	Hongse 90	IRGC 135905	Russia	temp	T/T
B171	Linguo	IRGC 135974	Italy	temp	T/T
B182	Chimao		Japan	temp	T/T
B199	Hongmisandan		China	temp	T/T
B215	Hongqi 5	IRGC 135904	China	temp	T/T
B235	Zhonghua 8		China	temp	T/T
B236	Jindao 1	IRGC 135957	China	temp	T/T
B250	Annongwangeng B		China	temp	T/T
B263	Weiguo		China	temp	T/T
B269	Yuefu	IRGC 136083	Japan	temp	T/T
CX140	Nipponbare	IRGC 136196	Japan	temp	T/T
CX16	Yuan jing 7		China	temp	T/T
CX165	Wuyugeng 3	IRGC 136071	China	temp	T/T
CX211	M 3122		China	temp	T/T
CX212	Nongken 58	IRGC 136009	Japan	temp	T/T
CX251	Xudao 4		China	temp	T/T
CX306	Mongolia Rice	IRGC 135987	China	temp	T/T
CX356	Yandao 8		China	temp	T/T
CX380	Yandao 9		China	temp	T/T
CX396	Guandong 194 (Soft Rice)	IRGC 135898	Japan	temp	T/T
CX58	Giza 159	IRGC 135895	Egypt	temp	T/T
CX74	JP-5	IRGC 135961	Pakistan	temp	T/T
CX427	BG154		Philippines	temp	T/T
CX428	BG158		Philippines	temp	T/T
CX429	shen-nong 1033		China	temp	T/T
	freq of OsSh1-t70		1

## Sheet: subtrop
Assay ID	Varitey name of the genetic stock	Accession	Original producing area	Subpopulation	Allele
IRIS_313-8999	ARC 11430 B::IRGC 14567-1	IRGC 125640	India	subtrop	T/T
IRIS_313-8578	KHAU TRA BONG::IRGC 78342-1	IRGC 125992	Viet Nam	subtrop	T/T
IRIS_313-9048	TSCHINANANGKA::IRGC 64935-1	IRGC 125930	Bhutan	subtrop	T/T
IRIS_313-8486	DAGPA MRAS::IRGC 62166-1	IRGC 127043	Bhutan	subtrop	T/T
IRIS_313-10056	HOKURIKU 52::IRGC 72491-1	IRGC 125763	Japan	subtrop	T/T
IRIS_313-8519	MANDASHERPO::IRGC 64913-1	IRGC 125995	Bhutan	subtrop	T/T
IRIS_313-8815	JANA (NAM)::IRGC 64897-1	IRGC 125780	Bhutan	subtrop	T/T
IRIS_313-8857	KAMNAM::IRGC 64902-1	IRGC 125793	Bhutan	subtrop	T/T
IRIS_313-8884	E WAWNG::IRGC 71140-1	IRGC 126134	Thailand	subtrop	T/T
IRIS_313-9529	DAGPA BARA::IRGC 64887-1	IRGC 125720	Bhutan	subtrop	T/T
IRIS_313-10176	NAM ROO::IRGC 66996-1	IRGC 125848	Thailand	subtrop	T/T
IRIS_313-8565	YAHNG LEU::IRGC 78279-1	IRGC 126316	Thailand	subtrop	T/T
IRIS_313-8599	BUE GA WA::IRGC 60824-1	IRGC 127041	Thailand	subtrop	T/T
IRIS_313-8580	DAM::IRGC 23710-1	IRGC 126197	Thailand	subtrop	T/T
IRIS_313-8637	BALINGMI::IRGC 62156-1	IRGC 126179	Bhutan	subtrop	T/T
IRIS_313-8011	VIETNAM 1::C1	IRGC 122281	Viet Nam	subtrop	T/T
IRIS_313-7856	CHA LOY OE::C1	IRGC 122004	Thailand	subtrop	T/T
IRIS_313-11494	IC 25690::IRGC 53973-1	IRGC 128317	India	subtrop	T/T
IRIS_313-11623	KAO SONG HAI::IRGC 61827-1	IRGC 128332	China	subtrop	T/T
IRIS_313-11691	SHANGYIPA::IRGC 64928-1	IRGC 128467	Bhutan	subtrop	T/T
IRIS_313-11831	KHAO' DAENG HAWM::IRGC 71001-1	IRGC 131999	Thailand	subtrop	T/T
IRIS_313-11832	AE WAWNG POO DOO::IRGC 71007-1	IRGC 131964	Thailand	subtrop	T/T
IRIS_313-11834	BUENG MONG LENG WE::IRGC 71088-1	IRGC 128246	Thailand	subtrop	T/T
IRIS_313-11846	TON TIA GUAY NU::IRGC 71467-1	IRGC 132048	Thailand	subtrop	T/T
IRIS_313-11897	PHIT CHZK::IRGC 73317-1	IRGC 128431	Thailand	subtrop	T/T
IRIS_313-11900	PLE LIA::IRGC 73562-1	IRGC 128435	Thailand	subtrop	T/T
IRIS_313-11922	KHAO' NAN::IRGC 74981-1	IRGC 128340	Thailand	subtrop	T/T
IRIS_313-11923	KHAO' NGAW::IRGC 74985-1	IRGC 128341	Thailand	subtrop	T/T
IRIS_313-11924	NAM JAM::IRGC 75069-1	IRGC 128400	Thailand	subtrop	T/T
IRIS_313-11926	SI NAM PUENG::IRGC 75165-1	IRGC 128472	Thailand	subtrop	T/T
IRIS_313-11892	HO MOK::IRGC 73171-3	IRGC 135754	Thailand	subtrop	T/T
IRIS_313-12063	XIENG KANG::IRGC 82533-1	IRGC 132303	Lao People's Democratic Republic	subtrop	T/T
IRIS_313-12071	NIA::IRGC 82728-1	IRGC 128406	Lao People's Democratic Republic	subtrop	T/T
IRIS_313-12076	HANG::IRGC 82842-1	IRGC 128306	Lao People's Democratic Republic	subtrop	T/T
IRIS_313-12077	YOI::IRGC 82855-1	IRGC 127906	Lao People's Democratic Republic	subtrop	T/T
IRIS_313-12129	MON LAI::IRGC 85857-1	IRGC 128391	Lao People's Democratic Republic	subtrop	T/T
IRIS_313-12134	THATENG::IRGC 86377-3	IRGC 135802	Lao People's Democratic Republic	subtrop	T/T
IRIS_313-12200	LEUANG::IRGC 90000-1	IRGC 128362	Lao People's Democratic Republic	subtrop	T/T
IRIS_313-12226	PANG::IRGC 91987-1	IRGC 127712	Lao People's Democratic Republic	subtrop	T/T
IRIS_313-12227	SET::IRGC 92200-1	IRGC 127795	Lao People's Democratic Republic	subtrop	T/T
IRIS_313-12228	SOM::IRGC 92221-1	IRGC 128474	Lao People's Democratic Republic	subtrop	T/T
IRIS_313-12242	KHAO KHOT::IRGC 93892-1	IRGC 128339	Lao People's Democratic Republic	subtrop	T/T
IRIS_313-12252	A MOUK::IRGC 94474-1	IRGC 128215	Lao People's Democratic Republic	subtrop	T/T
IRIS_313-12254	BAN BONG::IRGC 94565-1	IRGC 128237	Lao People's Democratic Republic	subtrop	T/T
IRIS_313-12257	DENG PEE::IRGC 94991-1	IRGC 128276	Lao People's Democratic Republic	subtrop	T/T
IRIS_313-12258	DON::IRGC 95117-1	IRGC 128283	Lao People's Democratic Republic	subtrop	T/T
IRIS_313-12289	YARSABA::IRGC 97567-1	IRGC 132304	Myanmar	subtrop	T/T
IRIS_313-12262	NYAE::IRGC 95302-1	IRGC 128410	Lao People's Democratic Republic	subtrop	T/T
IRIS_313-12299	MUANG TAY::IRGC 98382-1	IRGC 136100	Lao People's Democratic Republic	subtrop	T/T
IRIS_313-12307	POU::IRGC 98968-1	IRGC 132034	Lao People's Democratic Republic	subtrop	T/T
IRIS_313-12311	TAM::IRGC 99161-1	IRGC 128481	Lao People's Democratic Republic	subtrop	T/T
IRIS_313-12312	TA SENG::IRGC 99176-1	IRGC 128482	Lao People's Democratic Republic	subtrop	T/T
IRIS_313-12313	LAI HIN::IRGC 99305-3	IRGC 135767	Lao People's Democratic Republic	subtrop	T/T
IRIS_313-12322	VOK::IRGC 99831-1	IRGC 128497	Lao People's Democratic Republic	subtrop	T/T
IRIS_313-12323	BAN KEO::IRGC 99953-1	IRGC 135563	Lao People's Democratic Republic	subtrop	T/T
IRIS_313-12324	BER YA::IRGC 99970-1	IRGC 128241	Lao People's Democratic Republic	subtrop	T/T
IRIS_313-12330	CHAO PEE::IRGC 106767-1	IRGC 127267	Lao People's Democratic Republic	subtrop	T/T
IRIS_313-12265	KON SIM::IRGC 95626-1	IRGC 128352	Lao People's Democratic Republic	subtrop	T/T
IRIS_313-12336	DO LEUANG::IRGC 106990-1	IRGC 128282	Lao People's Democratic Republic	subtrop	T/T
IRIS_313-12337	DOK HIEN NOI::IRGC 107021-1	IRGC 127335	Lao People's Democratic Republic	subtrop	T/T
IRIS_313-12340	NYAO::IRGC 107091-1	IRGC 128412	Lao People's Democratic Republic	subtrop	T/T
IRIS_313-12266	KAUK PAHLING::IRGC 95823-2	IRGC 128520	Myanmar	subtrop	T/T
IRIS_313-12341	NYON::IRGC 107099-1	IRGC 128413	Lao People's Democratic Republic	subtrop	T/T
IRIS_313-12342	HAI NA::IRGC 107117-1	IRGC 127399	Lao People's Democratic Republic	subtrop	T/T
IRIS_313-12346	LAB::IRGC 107468-1	IRGC 127540	Lao People's Democratic Republic	subtrop	T/T
IRIS_313-12347	LAI DAM::IRGC 107490-1	IRGC 127541	Lao People's Democratic Republic	subtrop	T/T
IRIS_313-12348	LOUK NOK::IRGC 107599-1	IRGC 127575	Lao People's Democratic Republic	subtrop	T/T
IRIS_313-12349	MAK KHEUA DENG::IRGC 107709-1	IRGC 127592	Lao People's Democratic Republic	subtrop	T/T
IRIS_313-12350	MAK KHEUA KANG::IRGC 107712-1	IRGC 127593	Lao People's Democratic Republic	subtrop	T/T
IRIS_313-12351	KHAO LOUANG::IRGC 107770-3	IRGC 135759	Lao People's Democratic Republic	subtrop	T/T
IRIS_313-12352	MEE::IRGC 107773-1	IRGC 127621	Lao People's Democratic Republic	subtrop	T/T
IRIS_313-12353	MOK::IRGC 107804-1	IRGC 132017	Lao People's Democratic Republic	subtrop	T/T
IRIS_313-10653	MAK KHEUA::IRGC 11628-1		Lao People's Democratic Republic	subtrop	T/T
IRIS_313-10656	NOK KOD::IRGC 11784-1	IRGC 128407	Lao People's Democratic Republic	subtrop	T/T
IRIS_313-10657	THANGONE::IRGC 11816-3	IRGC 135801	Lao People's Democratic Republic	subtrop	T/T
IRIS_313-10660	LEP HED::IRGC 11917-1	IRGC 128360	Lao People's Democratic Republic	subtrop	T/T
IRIS_313-10679	KHAI DO::IRGC 12903-2	IRGC 132345	Lao People's Democratic Republic	subtrop	T/T
IRIS_313-10834	IARI 11387::IRGC 19573-1	IRGC 128314	India	subtrop	T/T
IRIS_313-10848	ARC 6188::IRGC 20370-1	IRGC 131968	India	subtrop	T/T
IRIS_313-10865	ARC 11424::IRGC 21380-2	IRGC 127938	India	subtrop	T/T
IRIS_313-10866	ARC 11478::IRGC 21418-1	IRGC 128221	India	subtrop	T/T
IRIS_313-10867	ARC 11538::IRGC 21463-1	IRGC 128222	India	subtrop	T/T
IRIS_313-10870	ARC 11768::IRGC 21630-1	IRGC 131966	India	subtrop	T/T
IRIS_313-10874	ARC 11946::IRGC 21768-2	IRGC 132318	India	subtrop	T/T
IRIS_313-10884	ARC 12493::IRGC 22098-1	IRGC 128225	India	subtrop	T/T
IRIS_313-10886	ARC 12655::IRGC 22226-2	IRGC 132240	India	subtrop	T/T
IRIS_313-10888	ARC 12726::IRGC 22288-2	IRGC 127943	India	subtrop	T/T
IRIS_313-10889	ARC 12730::IRGC 22291-1		India	subtrop	T/T
IRIS_313-10893	ARC 13156::IRGC 22514-1	IRGC 128226	India	subtrop	T/T
IRIS_313-10895	ARC 13257::IRGC 22608-1	IRGC 127151	India	subtrop	T/T
IRIS_313-10922	R 258::IRGC 23702-2	IRGC 132264	Lao People's Democratic Republic	subtrop	T/T
IRIS_313-10923	CHABLI CHABOL GLANG::IRGC 23706-1	IRGC 128256	Thailand	subtrop	T/T
IRIS_313-11073	KHAO DAM::IRGC 29481-3	IRGC 132272	Lao People's Democratic Republic	subtrop	T/T
IRIS_313-11077	LAI HANG HMA::IRGC 29608-2	IRGC 128522	Lao People's Democratic Republic	subtrop	T/T
IRIS_313-11093	KHAO TAM::IRGC 30085-2	IRGC 128086	Lao People's Democratic Republic	subtrop	T/T
IRIS_313-11094	MAK BOUAP::IRGC 30106-3	IRGC 132274	Lao People's Democratic Republic	subtrop	T/T
IRIS_313-11127	BUBAW::IRGC 32989-2	IRGC 132307	Myanmar	subtrop	T/T
IRIS_313-11195	KHAW KAR 13::IRGC 36711-1	IRGC 128344	Myanmar	subtrop	T/T
B134	Xishi 15		China	subtrop	T/T
B241	Lamujia		China	subtrop	T/T
B245	Shanjiugu		China	subtrop	T/T
B266	Haomake (K)		China	subtrop	T/T
IRIS_313-8927	NABESHI::IRGC 8269-1	IRGC 117535	Taiwan	subtrop	T/T
IRIS_313-9123	LEUANG GLIANG::IRGC 71271-1	IRGC 125823	Thailand	subtrop	T/T
IRIS_313-7859	CIRAD 358::C1	IRGC 135521	Cote d'Ivoire	subtrop	T/T
IRIS_313-12029	CHAO MEO::IRGC 80273-1	IRGC 132278	Lao People's Democratic Republic	subtrop	T/T
IRIS_313-12321	LG 10344::IRGC 99789-1	IRGC 127557	Lao People's Democratic Republic	subtrop	T/T
IRIS_313-12332	DENG NYAY::IRGC 106907-1	IRGC 127312	Lao People's Democratic Republic	subtrop	T/T
IRIS_313-12344	KHAO::IRGC 107359-1		Lao People's Democratic Republic	subtrop	T/T
IRIS_313-12345	VIENG::IRGC 107375-2	IRGC 128201	Lao People's Democratic Republic	subtrop	T/T
IRIS_313-10890	ARC 12861::IRGC 22395-1		India	subtrop	T/T
	freq of OsSh1-t70		1
