# Supplementary material for: Direct identification of a mutation in OsSh1 causing non-shattering in a rice (Oryza sativa L.) mutant cultivar using whole-genome resequencing
Source: Sci Rep. 2020 Sep 10;10:14936. doi: 10.1038/s41598-020-71972-1 (PMC7483440; doi:10.1038/s41598-020-71972-1)
Supplement: Supplementary file 9 — Supplementary Table S8. [file 41598_2020_71972_MOESM9_ESM.xlsx]

## Sheet: Sheet1
Supplementary Table S8. Primers used in this study.
Purpose	primer	Sequence
Validation of causal mutation in OsSh1 and CAPS marker for genotyping of F2 plants	OsSh1_m_f	TTGATTCGCCAAATTCATGT
	OsSh1_m_r	TTTTCGCGGAAGCTCATATT
RT-qPCR	OsSh1_P1_f	TAGAGGAATGTCGGCACAGA
	OsSh1_P1_r	CCTCGCAAGTTCACTGACAA
	OsSh1_P2_f	CCGGAGGATAAAAGCAAACA
	OsSh1_P2_r	ACAGCCTTTGAACCTTTTGG
	OsSh1_P3_f	GAACATCCATTTCGGGTTAGG
	OsSh1_P3_r	TGAGATCAACAAGCACGTAGGA
	qSH1_QRT_f	ACTTCCTGCACCCGTATCCTA
	qSH1_QRT_r	TTCCACAACCTAACCCTTGC
	Ubiqitin_QRT_f	CTGTCAACTGCCGCAAGAAG
	Ubiqitin_QRT_r	GGCGAGTGACGCTCTAGTTC
Molecular cloning of OsSh1	OsSh1_CDS_f	TGGCAATATGCCTGAAGTCC
	OsSh1_CDS_r	TGAGATCAACAAGCACGTAGG
Mutation Analysis by CAPS and sequencing analysis	Sh1-exon1/NspIF	GTTGTGCACGTAGCACACATGCTC
	Sh1-exon1/NspI R	AAACGAGCATGTGTGCTACGTGCA
	Sh1-exon2/MscIF	GTTGGGCTAGTGCAATGGCCACAA
	Sh1-exon2/MscIR	AAACTTGTGGCCATTGCACTAGCC
